# Supplementary material for: Per- and Polyfluoroalkyl Substances in Food Packaging: Migration, Toxicity, and Management Strategies
Source: Environ Sci Technol. 2024 Mar 19;58(13):5670–84. doi: 10.1021/acs.est.3c03702 (PMC10993423; doi:10.1021/acs.est.3c03702)
Supplement: Supplementary file 2 — es3c03702_si_002.xlsx [file es3c03702_si_002.xlsx]

## Sheet: Read me
This file contains PFASs that were listed
	- in the Food Contact Chemicals database (FCCdb) - version 5 (https://doi.org/10.5281/zenodo.4296944)
	and
	- in the PFAS Master List of PFAS substances (https://comptox.epa.gov/dashboard/chemical-lists/PFASMASTER)
The columns labeled from S01 through to S67 indicate the appearance of a given substance on the respective information source (e.g., a piece of legislation or an industry inventory etc.). Further details on the information sources used are given below and can be found in the original FCCdb and the scientific paper describing the database. Further specific details are provided in the description o…
Source Number	Source description	FCM type as considered for inclusion in global inventories	Geographical region from which this source originates
01;	CPDat: chemicals labeled in categories 'food contact' or 'packing'; data extraction was done on 19.11.2018 (labeled Nov 2018) and 14.5.2019 (labeled May 2019), through https://comptox.epa.gov/dashboard/; CPDat stands for "The Chemical and Products Database," described in Dionisio et al. 2018 "Data Descriptor: The Chemical and Products Database, a resource for exposure-relevant data on chemicals i…	undefined	USA
02;	FACET release 2018 (v 3.0.2), List for food contact materials (FACET software download 25.02.2019). FACET stands for Flavourings, Additives, and food Contact materials Exposure Tool, see https://expofacts.jrc.ec.europa.eu/facet/	undefined	Europe
03;	USA FDA: Inventory of Indirect Additives used in Food Contact Substances. Downloaded from https://www.accessdata.fda.gov/scripts/fdcc/?set=IndirectAdditives on 21.01.2019 and checked for updates in March 2020. This list may include some invalid CAS in form of CAS-like identifiers assigned by FDA to substances that did not have a CAS number (i.e., CFSAN-assigned ID which has 977nnn-nn-n format and…	various, assigned bassed on CFR (Code of Federal Regulation) Title 21 section appearance for: plastics, coatings, rubber, silicones, IERs, paper/board, cellophane, textiles, adhesives, colorants, wax, wood, or undefined	USA
04;	USA FDA: Inventory of Effective Food Contact Substance (FCS) Notifications (FCN); see https://www.fda.gov/food/packaging-food-contact-substances-fcs/inventory-effective-food-contact-substance-fcs-notifications. Downloaded on 08.01.2019, checked for updates in May 2020. This list may include some invalid CAS in form of CAS-like identifiers assigned by FDA to substances that did not have a CAS numb…	various, assigned bassed on FCN details as given in the database, covering e.g. plastics, coatings, rubber, silicones, IERs, paper/board and similar, cellophane, textiles, adhesives, colorants, wax, wood, or undefined	USA
05;	USA FDA TOR: Inventory of substances for which exemptions have been issued under 21 CFR 170.39 Threshold of regulation for substances used in food-contact articles. Threshold of Regulation Exemptions are generally applicable and are effective for the food contact substance (FCS) for the listed intended use regardless of manufacturer or supplier. Downloaded from https://www.accessdata.fda.gov/scri…	various, assigned bassed on TOR entry details as given in the database, covering e.g. plastics, coatings, rubber, silicones, IERs, paper/board and similar, cellophane, textiles, adhesives, colorants, wax, wood, or undefined	USA
06;	USA FDA: Cumulative Estimated Daily Intake (CEDI) database that lists "publicly available estimated daily intakes (CEDIs) for a large number of food contact substances. Last update of this database was on 27.01.2012 according to FDA note. Downloaded from https://www.accessdata.fda.gov/scripts/sda/sdNavigation.cfm?sd=edisrev on 25.01.2019 (the CEDI database itself was last updated on 27.01.2012). …	various, assigned bassed on CFR (Code of Federal Regulation) Title 21 section appearance for: plastics, coatings, rubber, silicones, IERs, paper/board, cellophane, textiles, adhesives, colorants, wax, wood, or undefined	USA
07;	Union list for food contact plastics in the EU. Taken from the Annex I from Regulation (EU) No 10/2011 on plastic materials and articles intended to come into contact with food, consolidated version including 12 amendments (up to Commission Regulation (EU) 2019/37 of 10 January 2019) downloaded on 12.02.2019.	plastics	Europe
08;	Swiss list for food contact plastics. Extracted from the Annex 2 (Anhang 2 Liste der zulaessigen Stoffe fuer die Herstellung von Bedarfsgegenstaenden aus Kunststoff und Anforderungen an diese Stoffe) of the regulation "Verordnung des EDI ueber Materialien und Gegenstaende, die dazu bestimmt sind, mit Lebensmitteln in Beruehrung zu kommen", version 2.0, in force from 1. December 2019	plastics	Europe
09;	Dutch (NL) list of plastics auxiliaries permitted for food contact. Extracted from Dutch Packagings and Consumer Articles Regulation (unauthorized translation of the text valid from January 1st, 2017), Dutch ministry of Health, Welfare and Sport, December 20th, 2016 - relating to Warenwetregeling verpakkingen en gebruiksartikelen of 14 March 2014 (Commodities Act Regulation on packagings and cons…	plastics	Europe
10;	German list for food contact plastics. Extracted from the German Institute for Risk Assessment (Bundesinstitut fuer Risikobewertung, BfR)'s "Database of BfR Recommendations on Food Contact Materials" (see bfr.ble.de/kse/faces/DBEmpfehlung_en.jsp). Specific recommendations covered include: I. High Polymers Containing Plasticizers; as of 01.01.2012; II. Plasticizer-free polyvinyl chloride, plastici…	plastics	Europe
11;	Chinese list for food contact plastics. Taken from the Table A.1 of GB 9685-2016 (Plus), National Food Safety Standard, Standard for the Use of Additives in Food Contact Materials and Articles. Published on October 19, 2016. Entered into force on October 19, 2017. Issued by National Health and Family Planning Commission of the People's Republic of China. English translation with a translators' no…	plastics	China
12;	Mercosur 2012 List for food contact plastics monomers and other starting substances. Extracted from the gmc 02/12 Lista Positiva de Monómeros, otras Sustancias de Partida y Polímeros Autorizados para la Elaboración de Envases y Equipamientos Plásticos en Contacto con Alimentos. Deroga las Res. GMC Nº 47/93, 86/93, 13/97, 14/97 Y 24/04. [Positive List of Monomers, other Starting Substances and Aut…	plastics	Mercosur
13;	Mercosur 2019 List of additives for food contact plastics. Extracted from the MERCOSUR/GMC/RES. Nº 39/19 REGLAMENTO TÉCNICO MERCOSUR SOBRE LISTA POSITIVA DE ADITIVOS PARA LA ELABORACIÓN DE MATERIALES PLÁSTICOS Y REVESTIMIENTOS POLIMÉRICOS DESTINADOS A ENTRAR EN CONTACTO CON ALIMENTOS (DEROGACIÓN DE LA RESOLUCIÓN GMC Nº 32/07) [MERCOSUR TECHNICAL REGULATION ON POSITIVE LIST OF ADDITIVES INTENDED F…	plastics	Mercosur
14;	Japan 2020 final positive list for food contact plastics, including base polymers and minor monomers. Extracted from the Japanese Food Sanitation Act, 2020, final revised positive lists as published on April 28, 2020, and updated with English translations in May 2020 (see http://mhlw.go.jp/stf/newpage_05148.html). Specific file name for extraction of base polymers substances: 000635355, worksheet…	plastics	Japan
15;	Japan 2020 final positive list for food contact plastics additives, covering additives for plastics (in the draft version, also "coatings for plastics"). Extracted from the Japanese Food Sanitation Act, 2020, final revised positive lists as published on April 28, 2020, and updated with English translations in May 2020 (see http://mhlw.go.jp/stf/newpage_05148.html). Specific file name for extracti…	plastics	Japan
16;	Greek 1987 List of food contact coatings. Extracted from Article 28 (1) Surface coatings intended to come into contact with food, of the Greek Food Code in Ministerial Decree No. 1100/87 codifying the provisions of the Food Code.	coatings	Europe
17;	German list for food contact coatings. Extracted from the German Institute for Risk Assessment (Bundesinstitut fuer Risikobewertung, BfR)'s "Database of BfR Recommendations on Food Contact Materials" (see bfr.ble.de/kse/faces/DBEmpfehlung_en.jsp). Specific recommendations covered include: XIV. Polymer dispersions; as of 01.09.2017. XLI. Linear Polyurethanes for Paper Coatings; as of 01.01.1975. X…	coatings	Europe
18;	Chinese list for food contact "coatings + paints". Taken from the Table A.2 of GB 9685-2016 (Plus), National Food Safety Standard, Standard for the Use of Additives in Food Contact Materials and Articles. Published on October 19, 2016. Entered into force on October 19, 2017. Issued by National Health and Family Planning Commission of the People's Republic of China. English translation with a tran…	coatings	China
19;	Japan 2020 final positive list for food contact coatings, including base polymers and minor monomers. Extracted from the Japanese Food Sanitation Act, 2020, final revised positive lists as published on April 28, 2020, and updated with English translations in May 2020 (see http://mhlw.go.jp/stf/newpage_05148.html). Specific file name for extraction of base polymers substances: 000635355, worksheet…	coatings	Japan
20;	CoE List for coatings in food contact. Taken from the Policy statement concerning Coatings intended to come into contact with foodstuffs, Version 3 - 12.02.2009, prepared by Consumer Health Protection Committee, Committee of Experts on Materials Coming into Contact with Food, of Council of Europe (CoE). This list (including lists A, B, C, D) appears identical to the CEPE lists given in several An…	coatings	Europe
21;	CEPE list of dual use substances (monomer/additive) used in food contact coatings. Taken from Annex XI "List of substances considered as dual additives" in the Code of practice for coated articles where the food contact layer is a coating, Working Document, Edition 4, 2 February 2009, prepared by CEPE (The voice of paint, printing ink and artists' colours in Europe).	coatings	Europe
22;	ESCO List for food contact coatings. Taken from Annex I in Report of the EFSA Scientific Cooperation (ESCO) working group (WG) on non-plastic Food Contact Materials, by European Food Safety Authority. EFSA Supporting Publications 2012:EN-139. Published on 30 March 2012.	coatings	Europe
23;	EC 2005 List for food contact plastics and coatings. Taken from "Synoptic Document" with Provisional list of monomers and additives notified to European Commission as substances which may be used in the manufacture of plastics or coatings intended to come into contact with foodstuffs. Document initially setup in 2003, updated to June 2005 (updated list used here). Prepared by the European Commiss…	<not included in any global inventory because could not be unambiguously assigned> plastics and coatings	Europe
24;	ESCO List for food contact colorants. Taken from Annex I in Report of the EFSA Scientific Cooperation (ESCO) working group (WG) on non-plastic Food Contact Materials, by European Food Safety Authority. EFSA Supporting Publications 2012:EN-139. Published on 30 March 2012.	colorants	Europe
25;	French List of food contact colorants, non-binding. Extracted from the 2004 Draft Order on the coloruing of plastic materials and articles, varnishes and coatings intended to come into contact with foodstuffs, food products and drinks for human and animal consumption. 2004 0328 F. This draft was notified by France to the European Commission (EC) in 2004. However, "the French compentent authoritie…	colorants	Europe
26;	Swiss 2019 list for packaging inks. Extracted from the Annex 10 (Anhang 10 Liste der zulaessigen Stoffe fuer die Herstellung von Druckfarben und Anforderungen an diese Stoffe) of the regulation "Verordnung des EDI ueber Materialien und Gegenstaende, die dazu bestimmt sind, mit Lebensmitteln in Beruehrung zu kommen." Version 2.0, in force from 01. December 2019. Compared to the 2017 version, this …	inks	Europe
27;	Chinese 2017 list for food contact printing inks. Taken from the Table A.4 of GB 9685-2016 (Plus), National Food Safety Standard, Standard for the Use of Additives in Food Contact Materials and Articles. Published on October 19, 2016. Entered into force on October 19, 2017. Issued by National Health and Family Planning Commission of the People's Republic of China. English translation with a trans…	inks	China
28;	CoE List for packaging inks applied to the non-food contact surface of food packaging. Extracted from the Policy statement concerning Packaging inks applied to the non-food contact surface of food packaging, Version 2 - 10.10.2007, prepared by Public Health Committee, Committee of Experts on materials Coming into Contact with Food, of Council of Europe (CoE)	inks	Europe
29;	ESCO List for food contact printing inks. Taken from Annex I in Report of the EFSA Scientific Cooperation (ESCO) working group (WG) on non-plastic Food Contact Materials, by European Food Safety Authority. EFSA Supporting Publications 2012:EN-139. Published on 30 March 2012.	inks	Europe
30;	EuPIA Inventory List 2013 for printing inks for non-food contact surface of food contact articles. Extracted from the "Inventory list - Version December 2013, Comprising packaging ink raw materials applied to the non-food contact surface of food packaging," by EuPIA (European Printing Ink Association), a sector of CEPE aisbl (see https://www.eupia.org/key-topics/food-contact-materials/raw-materia…	inks (It should be noted that this Inventory of the printing inks for the non-food contact surface of food contact articles has been initiated by the European printing inks association in 2007 and updated until 2013, when it was considered “superseded by the evolution of legislation” due to the first publication of the Swiss printing inks list in 2013, and was thereafter maintained “for the purpo…	Europe
31;	EuPIA List 2013 of photoinitiators for printing inks and varnishes. Extracted from "EuPIA Suitability list of photo-initiators for low migration UV printing inks and varnishes - February 2013," by EuPIA. This document has been referred to by the link for photoinitiators given in the EuPIA 2013 inventory for printing inks.	inks (It should be noted that this Inventory of the printing inks for the non-food contact surface of food contact articles has been initiated by the European printing inks association in 2007 and updated until 2013, when it was considered “superseded by the evolution of legislation” due to the first publication of the Swiss printing inks list in 2013, and was thereafter maintained “for the purpo…	Europe
32;	EuPIA List 2018 of photoinitiators for printing inks and varnishes. Extracted from "EuPIA Suitability list of photoinitiators for compliant printing inks and varnishes - July 2018," by EuPIA. The document is marked as "under review." This version was superceded by the 2019 version.	<inks - not included because superceded; however, all substances also appear on other - included - lists>	Europe
33;	EuPIA 2019, List of photoinitiators for printing inks. Extracted from the "Suitability list of photoinitiators and photosynergists for food contact materials - May 2019," by EuPIA. (version May 2019, corrigendum June 2019, replaces version of July 2018; see https://www.eupia.org/key-topics/food-contact-materials/raw-material-selection). EuPIA notes that "photoinitiators not included in this listi…	inks	Europe
34;	Chinese 2017 list for food contact rubber. Taken from the Table A.3 of GB 9685-2016 (Plus), National Food Safety Standard, Standard for the Use of Additives in Food Contact Materials and Articles. Published on October 19, 2016. Entered into force on October 19, 2017. Issued by National Health and Family Planning Commission of the People's Republic of China. English translation with a translators'…	rubber	China
35;	German list for food contact rubber. Extracted from the German Institute for Risk Assessment (Bundesinstitut fuer Risikobewertung, BfR)'s "Database of BfR Recommendations on Food Contact Materials" (see bfr.ble.de/kse/faces/DBEmpfehlung_en.jsp). Specific recommendations covered include: XX. Polyisobutylene, Isobutylene Copolymers and Mixtures of Polyisobutylene with other Polymers; as of 01.01.20…	rubber	Europe
36;	French 2019 List for food contact rubber articles for infants and young children. Extracted from the 57_F Arrêté du [ ] relatif aux matériaux et objets en caoutchouc destinés à entrer en contact avec des denrées alimentaires et aux sucettes pour nourrissons et enfants en bas-âge [Order of [] on rubber materials and articles intended to come into contact with foodstuffs and soothers/pacifiers for …	rubber	Europe
37;	CoE List for rubber materials in food contact. Taken from the Policy statement concerning Rubber products intended to come into contact with foodstuffs, Version 1 - 10.06.2004, prepared by Public Health Committee, Committee of Experts on Materials Coming into Contact with Food, of Council of Europe (CoE)	rubber	Europe
38;	ESCO List for food contact rubber. Taken from Annex I in Report of the EFSA Scientific Cooperation (ESCO) working group (WG) on non-plastic Food Contact Materials, by European Food Safety Authority. EFSA Supporting Publications 2012:EN-139. Published on 30 March 2012.	rubber	Europe
39;	Swiss 2019 list for food contact silicones. Extracted from the Annex 9 (Anhang 9 Liste der zulaessigen Stoffe fuer die Herstellung von Bedarfsgegenstaenden aus Silikon und Anforderungen an diese Stoffe) of the regulation "Verordnung des EDI ueber Materialien und Gegenstaende, die dazu bestimmt sind, mit Lebensmitteln in Beruehrung zu kommen", version 2.0, in force from 1. December 2019	silicones	Europe
40;	German list for food contact silicones. Extracted from the German Institute for Risk Assessment (Bundesinstitut fuer Risikobewertung, BfR)'s "Database of BfR Recommendations on Food Contact Materials" (see bfr.ble.de/kse/faces/DBEmpfehlung_en.jsp). Specific recommendations covered include: XV. Silicones; as of 01.09.2017. LII. Fillers; as of 01.09.2017.	silicones	Europe
41;	Chinese list for food contact silicones. Taken from the Table A.7 of GB 9685-2016 (Plus), National Food Safety Standard, Standard for the Use of Additives in Food Contact Materials and Articles. Published on October 19, 2016. Entered into force on October 19, 2017. Issued by National Health and Family Planning Commission of the People's Republic of China. English translation with a translators' n…	silicones	China
42;	Japan 2020 final positive list for food contact silicones, including base polymers and minor monomers. Extracted from the Japanese Food Sanitation Act, 2020, final revised positive lists as published on April 28, 2020, and updated with English translations in May 2020 (see http://mhlw.go.jp/stf/newpage_05148.html). Specific file name for extraction of base polymers substances: 000635355, workshee…	silicones	Japan
43;	ESCO List for food contact silicones. Taken from Annex I in Report of the EFSA Scientific Cooperation (ESCO) working group (WG) on non-plastic Food Contact Materials, by European Food Safety Authority. EFSA Supporting Publications 2012:EN-139. Published on 30 March 2012.	silicones	Europe
44;	CoE List for silicones in food contact. Taken from the Policy statement concerning Silicones used for food contact applications, Version 1 - 10.06.2004, prepared by Public Health Committee, Committee of Experts on materials Coming into Contact with Food, of Council of Europe (CoE)	silicones	Europe
45;	German list for regenerated cellulose in food contact. Extracted from the German Institute for Risk Assessment (Bundesinstitut fuer Risikobewertung, BfR)'s "Database of BfR Recommendations on Food Contact Materials" (see bfr.ble.de/kse/faces/DBEmpfehlung_en.jsp). Specific recommendations covered include: XLIV. Artificial Sausage Casings; as of 01.10.2014. LII. Fillers; as of 01.09.2017.	cellophane (regenerated cellulose)	Europe
46;	German list for food contact paper. Extracted from the German Institute for Risk Assessment (Bundesinstitut fuer Risikobewertung, BfR)'s "Database of BfR Recommendations on Food Contact Materials" (see bfr.ble.de/kse/faces/DBEmpfehlung_en.jsp). Specific recommendations covered include: XXXVI. Paper and Board for Food Contact; as of 01.09.2017. XXXVI/1. Cooking Papers, Hot Filter Papers and Filter…	paper/board	Europe
47;	Chinese list for food contact paper and board. Taken from the Table A.6 of GB 9685-2016 (Plus), National Food Safety Standard, Standard for the Use of Additives in Food Contact Materials and Articles. Published on October 19, 2016. Entered into force on October 19, 2017. Issued by National Health and Family Planning Commission of the People's Republic of China. English translation with a translat…	paper/board	China
48;	CoE List for paper and board materials in food contact. Taken from the Policy statement concerning Paper and board materials and articles intended to come into contact with foodstuffs, Version 4 - 12.02.2009, prepared by Consumer Health Protection Committee, Committee of Experts on Materials Coming into Contact with Food, of Council of Europe (CoE)	paper/board	Europe
49;	ESCO List for food contact paper and board. Taken from Annex I in Report of the EFSA Scientific Cooperation (ESCO) working group (WG) on non-plastic Food Contact Materials, by European Food Safety Authority. EFSA Supporting Publications 2012:EN-139. Published on 30 March 2012.	paper/board	Europe
50;	Mercosur 2015 List for cellulose-based food contact materials. Extracted from the gmc 40/15 MERCOSUR/GMC/RES. N° 40/15 REGLAMENTO TÉCNICO MERCOSUR SOBRE MATERIALES, ENVASES Y EQUIPAMIENTOS CELULÓSICOS DESTINADOS A ESTAR EN CONTACTO CON ALIMENTOS (DEROGACIÓN DE LAS RES. GMC Nº 19/94, 12/95, 35/97, 56/97, 52/99 y 20/00) [MERCOSUR TECHNICAL REGULATION ON MATERIALS, PACKAGING AND CELLULOSIC EQUIPMENT…	cellulose-based materials, included on paper/board global inventory	Mercosur
51;	Mercosur 2015 List for cellulose-based materials for hot cooking and filtration. Extracted from the gmc 41/15 MERCOSUR/GMC/RES. N° 41/15 REGLAMENTO TÉCNICO MERCOSUR SOBRE MATERIALES CELULÓSICOS PARA COCCIÓN Y FILTRACIÓN EN CALIENTE (DEROGACION DE LA RESOLUCIÓN GMC N° 47/98) [MERCOSUR TECHNICAL REGULATION ON CELLULOSIC MATERIALS FOR HOT COOKING AND FILTRATION (REPEAL OF RESOLUTION GMC N ° 47/98)]	cellulose-based materials, included on paper/board global inventory	Mercosur
52;	Mercosur 2015 List for cellulose-based articles for food contact during cooking or heating in oven. Extracted from the gmc 42/15 MERCOSUR/GMC/RES. N° 42/15 REGLAMENTO TÉCNICO MERCOSUR SOBRE MATERIALES, ENVASES Y EQUIPAMIENTOS CELULÓSICOS DESTINADOS A ESTAR EN CONTACTO CON ALIMENTOS DURANTE LA COCCIÓN O CALENTAMIENTO EN HORNO [MERCOSUR / GMC / RES. No. 42/15 MERCOSUR TECHNICAL REGULATION ON MATERI…	cellulose-based materials, included on paper/board global inventory	Mercosur
53;	CoE List for cork materials in food contact. Taken from the Policy statement concerning Cork stoppers and other cork materials and articles intended to come into contact with foodstuffs, Version 2 - 05.09.2007, prepared by Public Health Committee, Committee of Experts on materials Coming into Contact with Food, of Council of Europe (CoE)	cork/wood	Europe
54;	ESCO List for food contact cork and wood. Taken from Annex I in Report of the EFSA Scientific Cooperation (ESCO) working group (WG) on non-plastic Food Contact Materials, by European Food Safety Authority. EFSA Supporting Publications 2012:EN-139. Published on 30 March 2012.	cork/wood	Europe
55;	French List of antifungals for use in wood food contact materials. Extracted from the Note d'information n 2012-93 (communicable au sens de la loi du 17 juillet 1978), Objet: materiaux au contact des denrees alimentaires - cas du bois. [Subject: Food contact materials - the case of wood]	wood, included on cork/wood global inventory	Europe
56;	German list for food contact adhesives. Extracted from the German Institute for Risk Assessment (Bundesinstitut fuer Risikobewertung, BfR)'s "Database of BfR Recommendations on Food Contact Materials" (see bfr.ble.de/kse/faces/DBEmpfehlung_en.jsp). Specific recommendations covered include: XXVIII. Cross-Linked Polyurethanes as Adhesive Layers for Food Packaging Materials; as of 01.01.2010. LII. F…	adhesive	Europe
57;	Chinese list for food contact adhesives. Taken from the Table A.5 of GB 9685-2016 (Plus), National Food Safety Standard, Standard for the Use of Additives in Food Contact Materials and Articles. Published on October 19, 2016. Entered into force on October 19, 2017. Issued by National Health and Family Planning Commission of the People's Republic of China. English translation with a translators' n…	adhesive	China
58;	CoE List for ion-exchange resins in food contact. Taken from the Policy statement concerning Ion exchange and adsorbant resins in the processing of foodstuffs, Version 3 - 28.01.2009, prepared by Consumer Health Protection Committee, Committee of Experts on Materials Coming into Contact with Food, of Council of Europe (CoE)	ion-exchange resins and ionomers	Europe
59;	Japan 2020 final positive list for food contact ion-exchange resins, covering also ionomers, including base polymers and minor monomers. Extracted from the Japanese Food Sanitation Act, 2020, final revised positive lists as published on April 28, 2020, and updated with English translations in May 2020 (see http://mhlw.go.jp/stf/newpage_05148.html). Specific file name for extraction of base polyme…	ion-exchange resins and ionomers	Japan
60;	Norden 2015 List of food contact metals. Extracted from Food contact materials - metals and alloys. Nordic guidance for authorities, industry and trade. Prepared by Norden. TemaNord 2015:522. By Cederberg et al. 2015 Nordic Council of Ministers 2015. www.norden.org	metals, included on 'inorganics' inventory	Europe
61;	List of chemicals used to produce glass or controlled in food contact glass, compiled from several websites, textbooks, MSDS etc. as well as the Dutch Packaging and consumer articles regulation from Jan 2017. List of sources: glass 1, Dutch Packaging and Consumer articles regulation from Jan 2017 (Extracted from Dutch Packagings and Consumer Articles Regulation (unauthorized translation of the te…	glass, included on 'inorganics" inventory	Europe
62;	List of chemicals that are controlled in food contact ceramics. Extracted from Dutch Packagings and Consumer Articles Regulation (unauthorized translation of the text valid from January 1st, 2017), Dutch ministry of Health, Welfare and Sport, December 20th, 2016 - relating to Warenwetregeling verpakkingen en gebruiksartikelen of 14 March 2014 (Commodities Act Regulation on packagings and consumer…	ceramics, included on 'inorganics' inventory	Europe
63;	JEQFA/EDQM 2009 List of food contact wax materials. Extracted from Specification and authorization of waxes at the European Union (EU), Joint FAO/WHO Expert Committee on Food Additives (JECFA), and European Pharmacopoeia (EDQM). Prepared by the European Wax Federation, February 2009	wax	Europe
64;	German list for food contact waxes. Extracted from the German Institute for Risk Assessment (Bundesinstitut fuer Risikobewertung, BfR)'s "Database of BfR Recommendations on Food Contact Materials" (see bfr.ble.de/kse/faces/DBEmpfehlung_en.jsp). Specific recommendations covered include: XXV. Hard Paraffins, Microcrystalline Waxes and Mixtures of these with Waxes, Resins and Plastics. As of 01.09.2…	wax	Europe
65;	European Commission's Register of substances for which a valid application for authorisation was submitted under Regulation (EC) No 450/2009 [on Active and Intelligent materials and articles intended to come into contact with food], Version 1.0, Brussels, D(2012) 14.06.2012. Issued by the EC's Health and Consumers Directorate-General, Safety of the Food Chain Innovation and Sustainability. This r…	active and intelligent materials	Europe
66;	German list for active packaging in food contact. Extracted from the German Institute for Risk Assessment (Bundesinstitut fuer Risikobewertung, BfR)'s "Database of BfR Recommendations on Food Contact Materials" (see bfr.ble.de/kse/faces/DBEmpfehlung_en.jsp). Specific recommendations covered include: XXXVI/3. Absorber pads based on cellulosic fibres for food packaging; as of 01.07.2016. LIII. Abso…	active and intelligent materials	Europe
67;	FSAP 2018 list. Includes substances mentioned in Food Packaging Product Stewardship Considerations prepared by Food Safety Alliance for Packaging (FSAP) at the Institute of Packaging Professionals (IoPP) in 2018. Downloaded from https://www.iopp.org/files/Food%20Packaging%20Product%20Stewardship%20Considerations%20FSAP-IoPP%20v1_0.pdf. The document provides "a guideline to suppliers of food packa…	undefined	USA

## Sheet: PFAS in FCCdb
name	cas.id	S01	S02	S03	S04	S05	S06	S07	S08	S09	S10	S11	S12	S13	S14	S15	S16	S17	S18	S19	S20	S21	S22	S23	S24	S25	S26	S27	S28	S29	S30	S31	S32	S33	S34	S35	S36	S37	S38	S39	S40	S41	S42	S43	S44	S45	S46	S47	S48
(25-35% NONAFLUOROHEXYLMETHYLSILOXANE) (65-75% DIMETHYLSILOXANE) COPOLYMER, 8-12 CST	'882878-48-0	0	0	0	0	0	0	0	0	0	0	0	0	0	0	15 Japan 2020 final positive list for "Additives and coatings" for fc plastics; marked as new	0	0	0	0	0	0	0	0	0	0	0	0	0	0	0	0	0	0	0	0	0	0	0	0	0	0	0	0	0	0	0	0	0
(PERFLUOROBUTYL)ETHYLENE	'19430-93-4	0	0	0	0	0	0	07 EU 10/2011 Plastics FCM	08 Swiss 2019 fc plastics	0	0	0	0	0	14 Japan 2020 final positive list for fc plastics; final positive list for minor monomers: Hydrocarbon; marked as new	0	0	0	0	19 Japan 2020 final positive list for fc coatings; final positive list for minor monomers: Hydrocarbon; marked as new	0	0	0	0	0	0	0	0	0	0	0	0	0	0	0	0	0	0	0	0	0	0	42 Japan 2020 final positive list for fc silicones; final positive list for minor monomers: Hydrocarbon; marked as new	0	0	0	0	0	0
(PERFLUOROOCTYLSULPHONYLAMINOPROPYL)TRIMETHYLAMMONIUM IODIDE	'68310-75-8	0	0	0	0	0	0	0	0	0	0	0	0	0	0	0	0	0	0	0	0	0	0	0	0	0	0	0	0	0	0	0	0	0	0	0	0	0	0	0	0	0	0	0	0	0	0	0	48 CoE 2009 fc paper and board List 2 additives
1,1,1,2,2,3,3,4,4,5,5,6,6-TRIDECAFLUORO-6-IODOHEXANE	'355-43-1	0	0	0	0	0	0	0	0	0	0	0	0	0	0	0	0	0	0	0	0	0	0	0	0	0	0	0	0	0	0	0	0	0	0	0	0	0	0	0	0	0	0	0	0	0	0	0	0
1,1,1,2-TETRAFLUOROETHANE	'811-97-2	0	0	0	0	0	0	0	0	0	0	0	0	0	0	15 Japan 2020 final positive list for "Additives and coatings" for fc plastics; marked as new	0	0	0	0	0	0	0	0	0	0	0	0	0	0	0	0	0	0	0	0	0	0	0	0	0	0	0	0	0	0	0	0	48 CoE 2009 fc paper and board List 2 additives
1,1,2,2-TETRAFLUORO-2-((1,2,2-TRIFLUOROETHENYL)OXY)ETHANESULFONYL FLUORIDE	'29514-94-1	0	0	0	04 USA FDA FCN. Part of FCN 1805. A polymer produced from tetrafluoroethylene (CAS Reg. No. 116-14-3) and 1,1,2,2-tetrafluoro-2-((1,2,2-trifluoroethenyl)oxy)ethanesulfonyl fluoride (CAS Reg. No. 29514-94-1). The polymer is hydrolyzed and may optionally be further neutralized to its ammonium salt.; As a component of coatings for repeat-use food filtration membranes, except for use in contact with …	0	0	0	0	0	0	0	0	0	0	0	0	0	0	0	0	0	0	0	0	0	0	0	0	0	0	0	0	0	0	0	0	0	0	0	0	0	0	0	0	0	0	0	0
1,1,2,3,3,3-HEXAFLUORO-1-PROPENE	'116-15-4	01 CPDat: food contact (extr Nov 2018 and May 2019)	02 FACET fcm 2018	03 USA FDA FCS Indirect FA list; CFR 177.1350; 177.1550; 177.2600; 177.1350 Ethylene-vinyl acetate copolymers. 177.1550 Perfluorocarbon resins. Sec. 177.2600 Rubber articles intended for repeated use	04 USA FDA FCN. Part of FCN 947. Copolymer of hexafluoropropylene (CAS Reg. No. 116-15-4), tetrafluoroethene (CAS Reg. No. 116-14-3), and perfluoroethyl vinyl ether (CAS Reg. No. 10493-43-3).; For use in repeat-use food-contact articles. In contact with all food types under Conditions of Use A through H, and J, as described in Tables 1 and 2.	0	06 USA FDA CEDI; 177.1350 PART 177 -- INDIRECT FOOD ADDITIVES: POLYMERS. Subpart B--Substances for Use as Basic Components of Single and Repeated Use Food Contact Surfaces. Sec. 177.1350 Ethylene-vinyl acetate copolymers. Ethylene-vinyl acetate copolymers may be safely used as articles or components of articles intended for use in producing, manufacturing, packing, processing, preparing, treating…	07 EU 10/2011 Plastics FCM	08 Swiss 2019 fc plastics	0	0	11 China fc plastics	12 Mercosur plastics gmc 02/12 Part I	0	14 Japan 2020 final positive list for fc plastics; final positive list for minor monomers: Hydrocarbon; marked as new	0	16 Greece 1987 fc coatings Table1 Monomers and starting substances	17 Germany BfR fc coatings. LI. Temperature Resistant Polymer Coating Systems for Frying, Cooking and Baking Utensils	0	19 Japan 2020 final positive list for fc coatings; final positive list for minor monomers: Hydrocarbon; marked as new	20 CoE 2009 fc coatings ListA monomers	0	0	23 EU Commission Synopsis document 2005 for fc plastics and coatings	0	0	0	0	0	0	30 EuPIA 2013 Inventory List printing inks for non-food contact surface of FCAs - Additives	0	0	0	0	0	36 France draft 2019 fc rubber AnnexI TableA authoriz monom ss	37 CoE 2004 fc rubber Index List of Monomers Starting agents	38 ESCO 2012 fc rubber	0	0	0	42 Japan 2020 final positive list for fc silicones; final positive list for minor monomers: Hydrocarbon; marked as new	0	0	0	0	0	0
1,1-DIFLUORETHYLENE-HEXAFLUORPROPENE POLYMER	'9011-17-0	01 CPDat: food contact (extr Nov 2018 and May 2019)	02 FACET fcm 2018	03 USA FDA FCS Indirect FA list; CFR 177.1350; 177.1520; 177.2600; 177.1350 Ethylene-vinyl acetate copolymers. 177.1520 Olefin polymers. Sec. 177.2600 Rubber articles intended for repeated use	04 USA FDA FCN. FCN 1255. Copolymer of vinylidene fluoride and hexafluoropropene (CAS Reg. No. 9011-17-0).; As a processing aid in all polymers (excluding polymers used in metal and paper coatings). The FCS may used at a maximum level of 2000 ppm by weight of the finished polymer. The finished polymers will otherwise comply with FDA regulations for their intended use. The FCS may be used in conta…	0	06 USA FDA CEDI; 177.1350 177.1520 177.2600	0	0	0	0	11 China fc plastics	0	0	14 Japan 2020 final positive list for fc plastics: Base Polymers Plastics; Fluoropolyolefin; unchanged from the draft list	15 Japan 2020 final positive list for "Additives and coatings" for fc plastics; marked as new	0	0	0	0	0	0	0	23 EU Commission Synopsis document 2005 for fc plastics and coatings	0	0	0	0	0	0	0	0	0	0	34 China 2017 fc rubber	0	0	0	0	0	0	0	0	0	0	0	0	0	0
1,9-DECADIENE,3,3,4,4,5,5,6,6,7,7,8,8-DODECAFLUORO-, POLYMER WITH TETRAFLUOROETHENE AND TRIFLUORO(TRIFLUOROMETHOXY)ETHENE	'190062-24-9	01 CPDat: food contact (extr May 2019 only)	0	0	04 USA FDA FCN. FCN 126. 1,9-Decadiene,3,3,4,4,5,5,6,6,7,7,8,8-dodecafluoro-, polymer with tetrafluoroethene and trifluoro(trifluoromethoxy)ethene (CAS Reg. No. 190062-24-9), manufactured and characterized as further described in the notification.. 1,9-Decadiene,3,3,4,4,5,5,6,6,7,7,8,8-dodecafluoro-, polymer with tetrafluoroethene and trifluoro(trifluoromethoxy)ethene (CAS Reg. No. 190062-24-9), …	0	06 USA FDA CEDI; not given	0	0	0	0	0	0	0	0	0	0	0	0	0	0	0	0	0	0	0	0	0	0	0	0	0	0	0	0	0	0	0	0	0	0	0	0	0	0	0	0	0	0
1-BUTANESULFONIC ACID, 1,1,2,2,3,3,4,4,4-NONAFLUORO-, COMPD. WITH 2,2'-IMINOBIS[ETHANOL] (1:1)	'70225-18-2	0	02 FACET fcm 2018	0	0	0	0	0	0	0	0	0	0	0	0	0	0	0	0	0	0	0	0	0	0	0	26 Swiss 2019 fc inks List B	0	0	0	30 EuPIA 2013 Inventory List printing inks for non-food contact surface of FCAs - Additives	0	0	0	0	0	0	0	0	0	0	0	0	0	0	0	0	0	0
1-BUTANESULFONIC ACID, 1,1,2,2,3,3,4,4,4-NONAFLUORO-, POTASSIUM SALT	'29420-49-3	0	02 FACET fcm 2018	0	0	0	0	0	0	0	0	0	0	0	0	0	0	0	0	0	0	0	0	0	0	0	26 Swiss 2019 fc inks List B	0	0	0	30 EuPIA 2013 Inventory List printing inks for non-food contact surface of FCAs - Additives	0	0	0	0	0	0	0	0	0	0	0	0	0	0	0	0	0	0
1-BUTENE, 4-BROMO-3,3,4,4-TETRAFLUORO-, POLYMER WITH ETHENE, 1,1,2,2-TETRAFLUOROETHENE AND 1,1,2-TRIFLUORO-2-(TRIFLUOROMETHOXY)ETHENE	'105656-63-1	01 CPDat: food contact (extr Nov 2018 and May 2019)	0	0	04 USA FDA FCN. FCN 539. A copolymer of 4-bromo-3,3,4,4-tetrafluoro-1-butene, ethylene, tetrafluoroethylene and trifluoromethyl trifluorovinyl ether optionally cured with triallyl isocyanurate and 2,5-dimethyl-2,5-di(tert-butylperoxy)hexane. (CAS Reg. No. 105656-63-1); For repeat-use in the fabrication of molded parts such as o-rings and gaskets for food processing equipment. The base fluoropolym…	0	0	0	0	0	0	0	0	0	0	0	0	0	0	0	0	0	0	0	0	0	0	0	0	0	0	0	0	0	0	0	0	0	0	0	0	0	0	0	0	0	0	0	0
1-HEPTANESULFONAMIDE,N-ETHYL-1,1,2,2,3,3,4,4,5,5,6,6,7,7,7-PENTA- DECAFLUORO-	'68957-62-0	0	02 FACET fcm 2018	0	0	0	0	0	0	0	0	0	0	0	0	0	0	0	0	0	0	0	0	0	0	0	26 Swiss 2019 fc inks List B	0	0	0	30 EuPIA 2013 Inventory List printing inks for non-food contact surface of FCAs - Additives	0	0	0	0	0	0	0	0	0	0	0	0	0	0	0	0	0	0
1-HEPTANESULFONIC ACID,1,1,2,2,3,3,4,4,5,5,6,6,7,7,7-PENTADECAFLUORO-, COMPD. WITH2,2'-IMINOBIS[ETHANOL] (1:1)	'70225-15-9	0	02 FACET fcm 2018	0	0	0	0	0	0	0	0	0	0	0	0	0	0	0	0	0	0	0	0	0	0	0	26 Swiss 2019 fc inks List B	0	0	0	30 EuPIA 2013 Inventory List printing inks for non-food contact surface of FCAs - Additives	0	0	0	0	0	0	0	0	0	0	0	0	0	0	0	0	0	0
1-HEXANESULFONIC ACID, 1,1,2,2,3,3,4,4,5,5,6,6,6-TRIDECAFLUORO-,COMPD. WITH 2,2'-IMINOBIS[ETHANOL] (1:1)	'70225-16-0	0	02 FACET fcm 2018	0	0	0	0	0	0	0	0	0	0	0	0	0	0	0	0	0	0	0	0	0	0	0	26 Swiss 2019 fc inks List B	0	0	0	30 EuPIA 2013 Inventory List printing inks for non-food contact surface of FCAs - Additives	0	0	0	0	0	0	0	0	0	0	0	0	0	0	0	0	0	0
1-HEXENE, 3,3,4,4,5,5,6,6,6-NONAFLUORO-, POLYMER WITH ETHENE AND 1,1,2,2-TETRAFLUOROETHENE	'68258-85-5	01 CPDat: food contact (extr Nov 2018 and May 2019)	0	0	04 USA FDA FCN. FCN 481. Tetrafluoroethylene-ethylene-3,3,4,4,5,5,6,6,6-nonafluoro-1-hexene terpolymer (CAS Reg. No. 68258-85-5).; The FCS will be used as a base resin or coating in repeat-use applications. For use as a base resin or coating in repeat-use applications in contact with all food types at temperatures up to 302°F (150°C). FCN 1914. plastics, coatings.	0	06 USA FDA CEDI; not given	0	0	0	0	0	0	0	14 Japan 2020 final positive list for fc plastics: Base Polymers Plastics; Fluoropolyolefin; unchanged from the draft list	0	0	0	18 China 2017 fc coatings+paints	0	0	0	0	0	0	0	0	0	0	0	0	0	0	0	0	0	0	0	0	0	0	0	0	0	0	0	0	0	0
1-HEXENE,3,3,4,4,5,5,6,6,6-NONAFLUORO-, POLYMER WITH 1,1,2,2-TETRAFLUOROETHENE	'82606-24-4	0	0	0	04 USA FDA FCN. FCN 1723. REPLACES FCN 1065. 1-hexene, 3,3,4,4,5,5,6,6,6-nonafluoro-, polymer with 1,1,2,2-tetrafluoroethene (CAS Reg. No. 82606-24-4). REPLACES FCN 1065; As a base resin or coating in repeat-use applications. For use with all food types without temperature limitation.	0	0	0	0	0	0	0	0	0	14 Japan 2020 final positive list for fc plastics: Base Polymers Plastics; Fluoropolyolefin; unchanged from the draft list	0	0	0	0	0	0	0	0	0	0	0	0	0	0	0	0	0	0	0	0	0	0	0	0	0	0	0	0	0	0	0	0	0	0
1-IODO-2-BROMOTETRAFLUOROETHANE	'421-70-5	0	0	0	04 USA FDA FCN. Part of FCN 573. Copolymer of tetrafluoroethylene, perfluoromethylvinylether and 1-iodo-2-bromotetrafluoroethane intended to be cross-linked with triallylisocyanurate. REPLACES FCN 278; As an O-ring or gasket in food-processing machinery. For use in contact with all food types under Conditions of Use A through H as described in Tables 1 and 2, respectively.	0	0	0	0	0	0	0	0	0	0	0	0	0	0	0	0	0	0	0	0	0	0	0	0	0	0	0	0	0	0	0	0	0	0	0	0	0	0	0	0	0	0	0	0
1-OCTADECANAMIDE, REACTION PRODUCTS WITH ETHYL ESTERS OF REDUCED POLYMD. OXIDIZED TETRAFLUOROETHYLENE	'220207-10-3	0	0	0	0	0	0	0	0	0	0	0	0	0	0	0	0	0	0	0	0	0	0	0	0	0	26 Swiss 2019 fc inks List B	0	0	0	0	0	0	0	0	0	0	0	0	0	0	0	0	0	0	0	0	0	0
1-OCTANESULFONAMIDE,1,1,2,2,3,3,4,4,5,5,6,6,7,7,8,8,8-HEPTADECAFLUORO-, COMPD. WITHN,N-DIETHYLETHANAMINE (1:1)	'76752-82-4	0	02 FACET fcm 2018	0	0	0	0	0	0	0	0	0	0	0	0	0	0	0	0	0	0	0	0	0	0	0	26 Swiss 2019 fc inks List B	0	0	0	30 EuPIA 2013 Inventory List printing inks for non-food contact surface of FCAs - Additives	0	0	0	0	0	0	0	0	0	0	0	0	0	0	0	0	0	0
1-OCTANESULFONIC ACID, 1,1,2,2,3,3,4,4,5,5,6,6,7,7,8,8,8-HEPTADECAFLUORO-, COMPD. WITH2,2'-IMINOBIS[ETHANOL] (1:1)	'70225-14-8	0	02 FACET fcm 2018	0	0	0	0	0	0	0	0	0	0	0	0	0	0	0	0	0	0	0	0	0	0	0	0	0	0	0	30 EuPIA 2013 Inventory List printing inks for non-food contact surface of FCAs - Additives	0	0	0	0	0	0	0	0	0	0	0	0	0	0	0	0	0	0
1-PENTANESULFONIC ACID, 1,1,2,2,3,3,4,4,5,5,5-UNDECAFLUORO-, COMPD.WITH 2,2'-IMINOBIS[ETHANOL] (1:1)	'70225-17-1	0	02 FACET fcm 2018	0	0	0	0	0	0	0	0	0	0	0	0	0	0	0	0	0	0	0	0	0	0	0	26 Swiss 2019 fc inks List B	0	0	0	30 EuPIA 2013 Inventory List printing inks for non-food contact surface of FCAs - Additives	0	0	0	0	0	0	0	0	0	0	0	0	0	0	0	0	0	0
1-PROPANESULFONIC ACID, 2-METHYL-, 2-[[1-OXO-3-[(?-?-PERFLUORO-C4-16-ALKYL)THIO]PROPYL]AMINO] DERIVS., SODIUM SALTS	'68187-47-3	0	02 FACET fcm 2018	0	0	0	0	0	0	0	0	0	0	0	0	0	0	0	0	0	0	0	0	0	0	0	0	0	0	0	0	0	0	0	0	0	0	0	0	0	0	0	0	0	0	0	0	0	0
1-PROPENE, 1,1,2,3,3,3-HEXAFLUORO-, POLYMER WITH 1,1,2,2-TETRAFLUOROETHENE AND 1,1,2-TRIFLUORO-2-(1,1,2,2-PENTAFLUOROETHYOXY)ETHENE	'63654-40-0	0	0	0	0	0	06 USA FDA CEDI; not given	0	0	0	0	0	0	0	14 Japan 2020 final positive list for fc plastics: Base Polymers Plastics; Fluoropolyolefin; unchanged from the draft list	0	0	0	0	0	0	0	0	0	0	0	0	0	0	0	0	0	0	0	0	0	0	0	0	0	0	0	0	0	0	0	0	0	0
1-PROPENE, 1,1,2,3,3,3-HEXAFLUORO-, POLYMER WITH 1,1-DIFLUOROETHENE AND 1,1,2,2-TETRAFLUOROETHENE	'25190-89-0	01 CPDat: food contact (extr Nov 2018 and May 2019)	0	03 USA FDA FCS Indirect FA list; CFR 177.2600; 177.2600 Rubber articles intended for repeated use	04 USA FDA FCN. FCN 1121. Tetrafluoroethylene-hexafluoropropylene-vinylidene fluoride copolymers (CAS Reg. No 25190-89-0).; As a processing additive for all polymers (excluding polymers used in metal and paper coatings). The FCS may be used at levels up to 2000 parts per million (ppm) in food-contact polymers, in contact with all food types under Conditions of Use A through H, as described in Tab…	0	06 USA FDA CEDI; 177.26	0	0	0	0	11 China fc plastics	0	0	0	15 Japan 2020 final positive list for "Additives and coatings" for fc plastics; marked as new	0	0	0	0	0	0	0	0	0	0	0	0	0	0	0	0	0	0	34 China 2017 fc rubber	0	0	0	0	0	0	0	0	0	0	0	0	0	0
2,3,3,3-TETRAFLUOROPROPENE	'754-12-1	0	0	0	0	0	0	0	0	0	0	0	0	0	0	15 Japan 2020 final positive list for "Additives and coatings" for fc plastics; marked as new	0	0	0	0	0	0	0	0	0	0	0	0	0	0	0	0	0	0	0	0	0	0	0	0	0	0	0	0	0	0	0	0	0
2,3,3,4,4,5,5-HEPTAFLUORO-1-PENTENE	'1547-26-8	0	0	0	0	0	0	07 EU 10/2011 Plastics FCM	08 Swiss 2019 fc plastics	0	0	0	0	0	0	0	0	0	0	0	0	0	0	0	0	0	0	0	0	0	0	0	0	0	0	0	0	0	0	0	0	0	0	0	0	0	0	0	0
2,3,3,4,4,5,5-HEPTAFLUORO-1-PENTENE POLYMER WITH ETHENE AND TETRAFLUOROETHENE	'94228-79-2	0	0	0	04 USA FDA FCN. FCN 1601. 2,3,3,4,4,5,5-Heptafluoro-1-pentene polymer with ethene and tetrafluoroethene (CAS Reg. No.. 94228-79-2) .; The FCS is intended to be used for the property improvement in extrusion process of all polymers for food packaging, except for use in contact with infant formula and breast milk (see Limitations/Specifications). The FCS is intended to be used at levels up to 2000 …	0	0	0	0	0	0	0	0	0	0	15 Japan 2020 final positive list for "Additives and coatings" for fc plastics; marked as new	0	0	0	0	0	0	0	0	0	0	0	0	0	0	0	0	0	0	0	0	0	0	0	0	0	0	0	0	0	0	0	0	0
2-PROPANOIC ACID, 2-((ETHYL(PENTADECAFLUOROHEPTYL)SULFONYL)AMINO)ETHYL ESTER	'59071-10-2	0	02 FACET fcm 2018	0	0	0	0	0	0	0	0	0	0	0	0	0	0	0	0	0	0	0	0	0	0	0	26 Swiss 2019 fc inks List B	0	0	0	30 EuPIA 2013 Inventory List printing inks for non-food contact surface of FCAs - Additives	0	0	0	0	0	0	0	0	0	0	0	0	0	0	0	0	0	0
2-PROPANOIC ACID, 2-C5((ETHYL(UNDECAFLUOROPENTYL)SULFONYL)AMINO)ETHYL ESTER	'68298-06-6	0	02 FACET fcm 2018	0	0	0	0	0	0	0	0	0	0	0	0	0	0	0	0	0	0	0	0	0	0	0	26 Swiss 2019 fc inks List B	0	0	0	30 EuPIA 2013 Inventory List printing inks for non-food contact surface of FCAs - Additives	0	0	0	0	0	0	0	0	0	0	0	0	0	0	0	0	0	0
2-PROPEN-1-OL, COMPOUNDS, REACTION PRODUCTS WITH 1,1,1,2,2,3,3,4,4,5,5,6,6-TRIDECAFLUORO-6-IODOHEXANE, DEHYDROIODINATED, REACTION PRODUCTS WITH EPICHLOROHYDRIN-TRIETHYLENETETRAMINE POLYMER	'464178-94-7	01 CPDat: food contact (extr Nov 2018 and May 2019)	0	0	04 USA FDA FCN. FCN 542. 2-propen-1-ol, reaction products with 1,1,1,2,2,3,3,4,4,5,5,6,6-tridecafluoro-6-iodohexane, dehydroiodinated, reaction products with epichlorohydrin and triethylenetetramine (CAS Reg. No. 464178-94-7).; As an oil/grease resistant sizing agent employed prior to the sheet forming operation in the manufacture of paper and paperboard. The FCS may be used at a level not to exc…	0	06 USA FDA CEDI; not given	0	0	0	0	0	0	0	0	0	0	0	0	0	0	0	0	0	0	0	0	0	0	0	0	0	0	0	0	0	0	0	0	0	0	0	0	0	0	0	46 Germany BfR fc paper. XXXVI. Paper and Board for Food Contact; ;	0	0
2-PROPEN-1-OL, REACTION PRODUCTS WITH PENTAFLUOROIODOETHANE-TETRAFLUOROETHYLENE TELOMER, DEHYDROIODINATED, REACTION PRODUCTS WITH EPICHLOROHYDRIN AND TRIETHYLENETETRAMINE	'464178-90-3	01 CPDat: food contact (extr Nov 2018 and May 2019)	0	0	04 USA FDA FCN. FCN 314. 2-Propen-1-ol, reaction products with pentafluoroiodoethane-tetrafluoroethylene telomer, dehydroiodinated, reaction products with epichlorohydrin and triethylenetetramine (CAS Reg. No. 464178-90-3).; As an oil/grease resistant sizing agent employed prior to the sheet-forming operation in the manufacture of paper and paperboard for single use applications. The FCS may be u…	0	06 USA FDA CEDI; not given	0	0	0	0	0	0	0	0	0	0	0	0	0	0	0	0	0	0	0	0	0	0	0	0	0	0	0	0	0	0	0	0	0	0	0	0	0	0	0	0	0	0
2-PROPENOIC ACID, 2-HYDROXYETHYL ESTER, POLYMER WITH Α-(1-OXO-2-PROPEN-1-YL)-Ω-HYDROXYPOLY(OXY-1,2-ETHANEDIYL), Α-(1-OXO-2-PROPEN-1-YL)-Ω-[(1-OXO-2-PROPEN-1-YL)OXY]POLY(OXY-1,2-ETHANEDIYL) AND 3,3,4,4,5,5,6,6,7,7,8,8,8-TRIDECAFLUOROOCTYL 2-PROPENOATE	'1012783-70-8	0	0	0	04 <PHASED OUT> USA FDA FCN. FCN 827. 2-propenoic acid, 2-hydroxyethyl ester, polymer with α-(1-oxo-2-propen-1-yl)-ω-hydroxypoly(oxy-1,2-ethanediyl), α-(1-oxo-2-propen-1-yl)-ω-[(1-oxo-2-propen-1-yl)oxy]poly(oxy-1,2-ethanediyl) and 3,3,4,4,5,5,6,6,7,7,8,8,8-tridecafluorooctyl 2-propenoate (CAS Reg. No. 1012783-70-8).; As an oil and grease resistant treatment for paper and paperboard employed at th…	0	06 USA FDA CEDI; not given	0	0	0	0	0	0	0	0	0	0	0	0	0	0	0	0	0	0	0	0	0	0	0	0	0	0	0	0	0	0	0	0	0	0	0	0	0	0	0	46 Germany BfR fc paper. XXXVI. Paper and Board for Food Contact; ;	47 China 2017 fc paper and board	0
2-PROPENOIC ACID, 2-METHYL-, 2-(DIMETHYLAMINO)ETHYL ESTER, POLYMER WITH 1-ETHENYL-2-PYRROLIDINONE AND 3,3,4,4,5,5,6,6,7,7,8,8,8-TRIDECAFLUOROOCTYL 2-PROPENOATE, ACETATE	'1334473-84-5	0	0	0	04 <PHASED OUT> USA FDA FCN. FCN 1360. 2-Propenoic acid, 2-methyl-, 2-(dimethylamino)ethyl ester, polymer with 1-ethenyl-2-pyrrolidinone and 3,3,4,4,5,5,6,6,7,7,8,8,8-tridecafluorooctyl 2-propenoate, acetate (CAS Reg. No. 1334473-84-5).; The FCS will be added at the size press or wet end to impart grease and oil resistance to paper and paperboard, except for use in contact with infant formula and…	0	0	0	0	0	0	0	0	0	0	15 Japan 2020 final positive list for "Additives and coatings" for fc plastics; marked as new	0	0	0	0	0	0	0	0	0	0	0	0	0	0	0	0	0	0	0	0	0	0	0	0	0	0	0	0	0	0	0	0	0
2-PROPENOIC ACID, 2-METHYL-, 2-HYDROXYETHYL ESTER POLYMER WITH 1-ETHYENYL-2-PYRROLIDINONE, 2-PROPENOIC ACID AND 3,3,4,4,5,5,6,6,7,7,8,8,8-TRIDECAFLUOROOCTYL 2-PROPENOATE SODIUM SALT	'1206450-10-3	0	0	0	04 <PHASED OUT> USA FDA FCN. FCN 1044. 2-propenoic acid, 2-methyl-, 2-hydroxyethyl ester polymer with 1-ethyenyl-2-pyrrolidinone, 2-propenoic acid and 3,3,4,4,5,5,6,6,7,7,8,8,8-tridecafluorooctyl 2-propenoate sodium salt (CAS Reg. No. 1206450-10-3).; The FCS will be added at the size press or prior to sheet formation to impart grease and oil resistance to paper and paperboard.	0	0	0	0	0	0	0	0	0	0	0	0	0	0	0	0	0	0	0	0	0	0	0	0	0	0	0	0	0	0	0	0	0	0	0	0	0	0	0	0	0	46 Germany BfR fc paper. XXXVI. Paper and Board for Food Contact; ;	0	0
2-PROPENOIC ACID, 2-METHYL-, 2-HYDROXYETHYL ESTER, POLYMER WITH 2-PROPENOIC ACID AND 3,3,4,4,5,5,6,6,7,7,8,8,8-TRIDECAFLUOROOCTYL 2-METHYL-2-PROPENOATE, SODIUM SALT	'1878204-24-0	0	0	0	04 <PHASED OUT> USA FDA FCN. FCN 1676. 2-propenoic acid, 2-methyl-, 2-hydroxyethyl ester, polymer with 2-propenoic acid and 3,3,4,4,5,5,6,6,7,7,8,8,8-tridecafluorooctyl 2-methyl-2-propenoate, sodium salt (CAS Reg. No. 1878204-24-0).; As an oil, water and grease proofing agent in paper and paperboard, except for use in contact with infant formula and breast milk (see Limitations/Specifications). F…	0	0	0	0	0	0	0	0	0	0	0	0	0	0	0	0	0	0	0	0	0	0	0	0	0	0	0	0	0	0	0	0	0	0	0	0	0	0	0	0	0	0	0	0
2-PROPENOIC ACID, 2-METHYL-, POLYMER WITH 2-(DIETHYLAMINO)ETHYL 2-METHYL-2-PROPENOATE, 2-PROPENOIC ACID AND 3,3,4,4,5,5,6,6,7,7,8,8,8-TRIDECAFLUOROOCTYL 2-METHYL-2-PROPENOATE, ACETATE	'1071022-26-8	0	0	0	04 <PHASED OUT> USA FDA FCN. FCN 1027. 2-propenoic acid, 2-methyl-, polymer with 2-(diethylamino)ethyl 2-methyl-2-propenoate, 2-propenoic acid and 3,3,4,4,5,5,6,6,7,7,8,8,8-tridecafluorooctyl 2-methyl-2-propenoate, acetate (CAS Reg. No. 1071022-26-8).; As an oil and grease resistant treatment for paper and paperboard employed either prior to or after the sheet forming operation. FCN 885. 2-propen…	0	06 USA FDA CEDI; not given	0	0	0	0	0	0	0	0	0	0	0	0	0	0	0	0	0	0	0	0	0	0	0	0	0	0	0	0	0	0	0	0	0	0	0	0	0	0	0	46 Germany BfR fc paper. XXXVI. Paper and Board for Food Contact; ;	47 China 2017 fc paper and board	0
2-PROPENOIC ACID, 2-METHYL-, POLYMER WITH 2-HYDROXYETHYL 2-METHYL-2-PROPENOATE, Α-(1-OXO-2-PROPEN-1-YL)-Ω-HYDROXYPOLY(OXY-1,2-ETHANEDIYL) AND 3,3,4,4,5,5,6,6,7,7,8,8,8-TRIDECAFLUOROOCTYL 2-PROPENOATE, SODIUM SALT	1158951-86-0	0	0	0	04 <PHASED OUT> USA FDA FCN. FCN 933. 2-propenoic acid, 2-methyl-, polymer with 2-hydroxyethyl 2-methyl-2-propenoate, α-(1-oxo-2-propen-1-yl)-ω-hydroxypoly(oxy-1,2-ethanediyl) and 3,3,4,4,5,5,6,6,7,7,8,8,8-tridecafluorooctyl 2-propenoate, sodium salt (CAS Reg. No. 1158951-86-0).; As an oil and grease resistant treatment for paper and paperboard employed at the size press or prior to sheet formati…	0	0	0	0	0	0	0	0	0	0	15 Japan 2020 final positive list for "Additives and coatings" for fc plastics; marked as new	0	0	0	0	0	0	0	0	0	0	0	0	0	0	0	0	0	0	0	0	0	0	0	0	0	0	0	0	0	0	46 Germany BfR fc paper. XXXVI. Paper and Board for Food Contact; XXXVI/2. Paper and Paperboard for Baking Purposes;	47 China 2017 fc paper and board	0
2-PROPENOIC ACID, 2-[ETHYL[(NONAFLUOROBUTYL)SULFONYL]AMINO]ETHYL]ESTER	'17329-79-2	0	02 FACET fcm 2018	0	0	0	0	0	0	0	0	0	0	0	0	0	0	0	0	0	0	0	0	0	0	0	26 Swiss 2019 fc inks List B	0	0	0	30 EuPIA 2013 Inventory List printing inks for non-food contact surface of FCAs - Additives	0	0	0	0	0	0	0	0	0	0	0	0	0	0	0	0	0	0
2-PROPENOIC ACID, 2-[METHYL[(NONAFLUOROBUTYL)SULFONYL]AMINO]ETHYLESTER	'67584-55-8	0	02 FACET fcm 2018	0	0	0	0	0	0	0	0	0	0	0	0	0	0	0	0	0	0	0	0	0	0	0	26 Swiss 2019 fc inks List B	0	0	0	30 EuPIA 2013 Inventory List printing inks for non-food contact surface of FCAs - Additives	0	0	0	0	0	0	0	0	0	0	0	0	0	0	0	0	0	0
2-PROPENOIC ACID, POLYMER WITH BUTYL 2-PROPENOATE, 2-HYDROXYETHYL 2-PROPENOATE AND 3,3,4,4,5,5,6,6,7,7,8,8,8-TRIDECAFLUOROOCTYL 2-PROPENOATE, COMPD. WITH 2-(DIMETHYLAMINO)ETHANOL	'350672-20-7	0	02 FACET fcm 2018	0	0	0	0	0	0	0	0	0	0	0	0	0	0	0	0	0	0	0	0	0	0	0	26 Swiss 2019 fc inks List B	0	0	0	30 EuPIA 2013 Inventory List printing inks for non-food contact surface of FCAs - Additives	0	0	0	0	0	0	0	0	0	0	0	0	0	0	0	0	0	0
2H-PERFLUORO-[(5,8,11,14-TETRAMETHYL)-TETRAETHYLENEGLYCOL ETHYL PROPYL ETHER]	'37486-69-4	0	0	0	0	0	0	07 EU 10/2011 Plastics FCM	08 Swiss 2019 fc plastics	0	0	0	0	0	0	0	0	0	0	0	0	0	0	0	0	0	0	0	0	0	0	0	0	0	0	0	0	0	0	0	0	0	0	0	0	0	0	0	0
3,3,4,4,5,5,6,6,7,7,8,8,8-TRIDECAFLUOROOCTYL METHACRYLATE	'2144-53-8	0	0	0	0	0	0	0	0	0	0	0	0	0	0	0	0	0	0	0	0	0	0	0	0	0	0	0	0	0	0	0	0	0	0	0	0	0	0	0	0	0	0	0	0	0	46 Germany BfR fc paper. XXXVI. Paper and Board for Food Contact; XXXVI/2. Paper and Paperboard for Baking Purposes;	0	0
3,3,4,4,5,5,6,6,7,7,8,8-DODECAFLUORO-1,9-DIENE	'1800-91-5	0	0	0	04 USA FDA FCN. Part of FCN 127. 1-Propene,1,1,2,3,3,3-hexafluoro-, polymer with 1,1-difluoroethene and tetrafluoroethene (CAS Reg. No. 25190-89-0) modified with triallyl isocyanurate and 3,3,4,4,5,5,6,6,7,7,8,8-dodecafluoro-1,9-diene, manufactured and characterized as further described in the notification.; The FCSs will be used in contact with all food types in all pH ranges. The finished copol…	0	0	0	0	0	0	0	0	0	0	0	0	0	0	0	0	0	0	0	0	0	0	0	0	0	0	0	0	0	0	0	0	0	0	0	0	0	0	0	0	0	0	0	0
3-CYCLOHEXENE-1-CARBOXYLIC ACID, 6-[(DI-2-PROPENYLAMINO)CARBONYL]-, SODIUM SALT, (1R,6R), REACTION PRODUCTS WITH PENTAFLUOROIODOETHANE-TETRAFLUOROETHYLENE TELOMER, AMMONIUM SALTS	'392286-82-7	0	0	0	0	0	06 USA FDA CEDI; not given	0	0	0	0	0	0	0	0	0	0	0	0	0	0	0	0	0	0	0	0	0	0	0	0	0	0	0	0	0	0	0	0	0	0	0	0	0	0	0	0	0	0
3-[1-[[DIFLUORO[(TRIFLUOROETHENYL)OXY]METHYL]-1,2,2,2-TETRAFLUOROETHOXY]-2,2,3,3-TETRAFLUOROPROPANENITRILE POLYMER WITH TETRAFLUOROETHANE AND TRIFLUORO(TROFLUOROMETHOXY)ETHENE	'71832-66-1	0	0	0	0	0	06 USA FDA CEDI; not given	0	0	0	0	0	0	0	0	0	0	0	0	0	0	0	0	0	0	0	0	0	0	0	0	0	0	0	0	0	0	0	0	0	0	0	0	0	0	0	0	0	0
6:2 FTOH	'647-42-7	0	0	0	0	0	06 USA FDA CEDI; not given	0	0	0	0	0	0	0	0	0	0	0	0	0	0	0	0	0	0	0	0	0	0	0	0	0	0	0	0	0	0	0	0	0	0	0	0	0	0	0	46 Germany BfR fc paper. XXXVI. Paper and Board for Food Contact; ;	0	0
A MIXTURE OF: BIS[4-DIPHENYLSULFONIUMPHENYL]SULFIDE BISHEXAFLUOROANTIMONATE	'159120-95-3	0	02 FACET fcm 2018	0	0	0	0	0	0	0	0	0	0	0	0	0	0	0	0	0	0	0	0	0	0	0	26 Swiss 2019 fc inks List B	0	0	0	0	31 EuPIA 2013 photoinitiators for printing inks for non-food contact surface of FCAs - Photoinitiators - Group 2	32 EuPIA 2018 photoinitiators for fc printing inks and varnishes - Group 2 - Only to be used for packaging (such as some metal packaging) where transfer/migration of <10 ppb or other required limits can be achieved. These photoinitiators have not been fully evaluated	0	0	0	0	0	0	0	0	0	0	0	0	0	0	0	0
ACRYLIC ACID, 3,3,4,4,5,5,6,6,7,7,8,8,8-TRIDECAFLUOROOCTYLESTER	'17527-29-6	0	02 FACET fcm 2018	0	0	0	0	0	0	0	0	0	0	0	0	0	0	0	0	0	0	0	0	0	0	0	26 Swiss 2019 fc inks List B	0	0	0	30 EuPIA 2013 Inventory List printing inks for non-food contact surface of FCAs - Additives	0	0	0	0	0	0	0	0	0	0	0	0	0	0	0	46 Germany BfR fc paper. XXXVI. Paper and Board for Food Contact; XXXVI/2. Paper and Paperboard for Baking Purposes;	0	0
ACRYLIC ACID, ESTER WITH N-ETHYL-1,1,2,2,3,3,4,4,5,5,6,6,7,7,8,8,8-HEPTADECAFLUORO-N-(2-HYDROXYETHYL)-1-OCTANESULFONAMIDE	'423-82-5	0	02 FACET fcm 2018	0	0	0	0	0	0	0	0	0	0	0	0	0	0	0	0	0	0	0	0	0	0	0	26 Swiss 2019 fc inks List B	0	0	0	30 EuPIA 2013 Inventory List printing inks for non-food contact surface of FCAs - Additives	0	0	0	0	0	0	0	0	0	0	0	0	0	0	0	0	0	0
ACRYLIC ACID, N-METHYLPERFLUOROOCTANESULPHONAMIDOETHYL ESTER	'25268-77-3	0	0	0	0	0	0	0	0	0	0	0	0	0	0	0	0	0	0	0	0	0	0	0	0	0	0	0	0	0	0	0	0	0	0	0	0	0	0	0	0	0	0	0	0	0	0	0	48 CoE 2009 fc paper and board List 1 monomers temporary (as Appendix B)
ALCOHOLS, C8-14, .GAMMA.-.OMEGA.-PERFLUORO	'68391-08-2	0	02 FACET fcm 2018	0	0	0	0	0	0	0	0	0	0	0	0	0	0	0	0	0	0	0	0	0	0	0	26 Swiss 2019 fc inks List B	0	0	0	30 EuPIA 2013 Inventory List printing inks for non-food contact surface of FCAs - Additives	0	0	0	0	0	0	0	0	0	0	0	0	0	0	0	0	0	0
AMMONIUM PERFLUOROOCTANOATE	'3825-26-1	01 CPDat: food contact (extr Nov 2018 and May 2019)	02 FACET fcm 2018	0	0	0	0	07 EU 10/2011 Plastics FCM	08 Swiss 2019 fc plastics	0	0	0	0	13 Mercosur 2019 additives for fc plastics gmc 39/19	0	0	0	17 Germany BfR fc coatings. LI. Temperature Resistant Polymer Coating Systems for Frying, Cooking and Baking Utensils	0	0	20 CoE 2009 fc coatings ListC additives	0	0	23 EU Commission Synopsis document 2005 for fc plastics and coatings	0	0	0	0	0	29 ESCO 2012 fc printing inks	30 EuPIA 2013 Inventory List printing inks for non-food contact surface of FCAs - Additives	0	0	0	0	0	0	0	0	0	0	0	0	0	0	0	0	0	0
AMMONIUM SALT; PHOSPHORIC ACID, BIS[(N-ETHYL-2-1,1,2,2,3,4,4,5,5, 6,6,7,7,8,8,8-HEPTADECAFLUORO-OCTYL SULFONAMIDO ETHYL)])AMMONIUM SALT	'30381-98-7	01 CPDat: food contact (extr Nov 2018 and May 2019)	0	03 USA FDA FCS Indirect FA list; CFR 176.170; 176.170 Components of paper and paperboard in contact with aqueous and fatty foods. PART 176 -- INDIRECT FOOD ADDITIVES: PAPER AND PAPERBOARD COMPONENTS Subpart B--Substances for Use Only as Components of Paper and Paperboard	0	0	0	0	0	0	0	0	0	0	0	0	0	0	0	0	0	0	0	0	0	0	0	0	0	0	0	0	0	0	0	0	0	0	0	0	0	0	0	0	0	0	0	47 China 2017 fc paper and board	48 CoE 2009 fc paper and board List 1 additives TempAppendix
BENZENE, 1-(1-(DIFLUORO((1,2,2-TRIFLUOROETHENYL)OXY)METHYL)-1,2,2,2-TETRAFLUOROETHOXY)-2,3,4,5,6-PENTAFLUORO-	'24520-19-2	01 CPDat: food contact (extr Nov 2018 and May 2019)	0	03 USA FDA FCS Indirect FA list; CFR 177.2400; 177.2400 Perfluorocarbon cured elastomers	0	0	0	0	0	0	0	0	0	0	0	0	0	0	0	0	0	0	0	0	0	0	0	0	0	0	0	0	0	0	0	0	0	0	0	0	0	0	0	0	0	0	0	0	0
BENZENE, PENTAFLUORO[1,2,2-TRIFLUORO-2-[(TRIFLUOROETHENYL)OXY]-1-(TRIFLUOROMETHYL)ETHOXY]-, POLYMER WITH TETRAFLUOROETHENE AND TRIFLUORO(TRIFLUOROMETHOXY)ETHENE	'26658-70-8	01 CPDat: food contact (extr Nov 2018 and May 2019)	0	03 USA FDA FCS Indirect FA list; CFR 177.2400; 177.2400 Perfluorocarbon cured elastomers	0	0	0	0	0	0	0	0	0	0	0	0	0	0	0	0	0	0	0	0	0	0	0	0	0	0	0	0	0	0	0	0	0	0	0	0	0	0	0	0	0	0	0	0	0
BENZENE, REACTION PRODUCTS WITH CHLORINE AND SULFUR CHLORIDE(S2CL2), HEXAFLUOROPHOSPHATES(1-)	'109037-77-6	0	02 FACET fcm 2018	0	0	0	0	0	0	0	0	0	0	0	0	0	0	0	0	0	0	0	0	0	0	0	26 Swiss 2019 fc inks List B	0	0	0	30 EuPIA 2013 Inventory List printing inks for non-food contact surface of FCAs - Additives	0	0	0	0	0	0	0	0	0	0	0	0	0	0	0	0	0	0
BIS(1,1,2,2-TETRAHYDROPERFLUOROOCTYL) ETHER	'78522-74-4	0	0	0	0	0	06 USA FDA CEDI; not given	0	0	0	0	0	0	0	0	0	0	0	0	0	0	0	0	0	0	0	0	0	0	0	0	0	0	0	0	0	0	0	0	0	0	0	0	0	0	0	0	0	0
BISPHENOL AF	'1478-61-1	0	0	0	0	05 USA FDA TOR. 1997-011. Part of 1997-011. Bisphenol AF at a use level of 2% by weight and benzyltriphenyl phosphonium bisphenol AF salt at a use level of 1.9% by weight as vulcanization agents in the manufacture of vinyl fluoride-hexa - fluoropropylene and vinyl fluoride-hexa - fluoropropylene - tetrafluoroethylene copolymers regulated in 21 CFR 177.2600 destined for use in the manufacture of r…	0	0	0	0	0	0	0	0	0	0	0	0	0	0	0	0	0	0	0	0	0	0	0	0	0	0	0	0	0	0	0	0	0	0	0	0	0	0	0	0	0	0	0
BUTANEDIOIC ACID, 2-METHYLENE-, POLYMER WITH 2-HYDROXYETHYL, 2-METHYL-2-PROPENOATE, 2-METHYL-2-PROPENOIC ACID AND 3,3,4,4,5,5,6,6,7,7,8,8,8-TRIDECAFLUOROOCTYL 2-METHYL-2-PROPENOATE, SODIUM SALT	'1345817-52-8	0	0	0	04 <PHASED OUT> USA FDA FCN. FCN 1186. Butanedioic acid, 2-methylene-, polymer with 2-hydroxyethyl, 2-methyl-2-propenoate, 2-methyl-2-propenoic acid and 3,3,4,4,5,5,6,6,7,7,8,8,8-tridecafluorooctyl 2-methyl-2-propenoate, sodium salt (CAS Reg. No. 1345817-52-8).; As an oil, grease, and water-resistant treatment for paper and paperboard. For use at a level not to exceed 1.2 percent by weight of the…	0	0	0	0	0	0	0	0	0	0	0	0	0	0	19 Japan 2020 final positive list for fc coatings: Polymer using nitriles as reaction raw material, not corresponding with 【1-12】; marked as new	0	0	0	0	0	0	0	0	0	0	0	0	0	0	0	0	0	0	0	0	0	0	0	0	0	0	46 Germany BfR fc paper. XXXVI. Paper and Board for Food Contact; ;	0	0
CHLOROPENTAFLUOROETHANE	'76-15-3	01 CPDat: food contact (extr Nov 2018 and May 2019)	0	0	0	0	0	0	0	0	0	0	0	0	0	0	0	0	0	0	0	0	0	0	0	0	0	0	0	0	0	0	0	0	0	0	0	0	0	0	0	0	0	0	0	0	0	0	0
COPOLYMER OF 1,1-DIFLUOROETHYLENE-PERFLUOROETHYLENE-CHLOROTRIFLUOROETHYLENE (A NUMBER-AVERAGE MOLECULAR WEIGHT IS NOT LESS THAN 1,000 AND POLYMER IS INSOLUBLE IN WATER, FAT-SOLUBLE SOLVENT, USUAL SOLVENT, ACID AND ALKALI)	'30421-59-1	01 CPDat: food contact (extr Nov 2018 and May 2019)	0	03 USA FDA FCS Indirect FA list; CFR 177.1380; 177.1380 Fluorocarbon resins	0	0	0	0	0	0	0	0	0	0	14 Japan 2020 final positive list for fc plastics: Base Polymers Plastics; Fluoropolyolefin; unchanged from the draft list	0	0	0	0	0	0	0	0	0	0	0	0	0	0	0	0	0	0	0	0	0	0	0	0	0	0	0	0	0	0	0	0	0	0
COPOLYMER OF 2-(DIMETHYLAMINO) ETHYL METHACRYLATE WITH 3,3,4,4,5,5,6,6,7,7,8,8,8-TRIDECAFLUOROOCTYL METHACRYLATE, N-OXIDE, ACETATE	'1440528-04-0	0	0	0	04 <PHASED OUT> USA FDA FCN. FCN 1493. Copolymer of 2-(dimethylamino) ethyl methacrylate with 3,3,4,4,5,5,6,6,7,7,8,8,8-tridecafluorooctyl methacrylate, N-oxide, acetate (CAS Reg. 1440528-04-0); As a grease resistant treatment employed either prior to or after the sheet forming operation for paper and paperboard intended to contact food, except for use in contact with infant formula and breast mi…	0	0	0	0	0	0	0	0	0	0	0	0	0	0	0	0	0	0	0	0	0	0	0	0	0	0	0	0	0	0	0	0	0	0	0	0	0	0	0	0	0	0	0	0
COPOLYMER OF 2-PERFLUOROALKYLETHYL ACRYLATE, 2-(DIMETHYLAMINO)ETHYL METHACRYLATE, AND OXIDIZED 2-(DIMETHYLAMINO)ETHYL METHACRYLATE	'479029-28-2	01 CPDat: food contact (extr Nov 2018 and May 2019)	02 FACET fcm 2018	0	04 <PHASED OUT> USA FDA FCN. FCN 628. Introduction into interstate commerce and delivery for introduction into interstate commerce voluntarily ceased by the manufacturer. Introduction into interstate commerce and delivery for introduction into interstate commerce voluntarily ceased by the manufacturer. Copolymer of 2-perfluoroalkylethyl acrylate, 2-(dimethylamino)ethyl methacrylate, and oxidized …	0	06 USA FDA CEDI; not given	0	0	0	0	0	0	0	0	0	0	0	0	0	0	0	0	0	0	0	0	0	0	0	0	0	0	0	0	0	0	0	0	0	0	0	0	0	0	0	46 Germany BfR fc paper. XXXVI. Paper and Board for Food Contact; ;	0	48 CoE 2009 fc paper and board List 1 additives TempAppendix
COPOLYMER OF PERFLUOROHEXYLETHYL METHACRYLATE, 2-N,N-DIETHYLAMINOETHYL METHACRYLATE, 2-HYDROXYETHYL METHACRYLATE, AND 2,2'-ETHYLENEDIOXYDIETHYL DIMETHACRYLATE, ACETIC ACID SALT	'863408-20-2	0	0	0	04 <PHASED OUT> USA FDA FCN. Part of FCN 599. Copolymer of perfluorohexylethyl methacrylate, 2-N,N-diethylaminoethyl methacrylate, 2-hydroxyethyl methacrylate, and 2,2'-ethylenedioxydiethyl dimethacrylate, acetic acid salt (CAS Reg. No. 863408-20-2) or malic acid salt (CAS Reg. No. 1225273-44-8).; As an oil, grease, and water resistant treatment for paper and paperboard employed either prior to t…	0	0	0	0	0	0	0	0	0	0	0	0	0	0	19 Japan 2020 final positive list for fc coatings: Polymer using nitriles as reaction raw material, not corresponding with 【1-12】; marked as new	0	0	0	0	0	0	0	0	0	0	0	0	0	0	0	0	0	0	0	0	0	0	0	0	0	0	46 Germany BfR fc paper. XXXVI. Paper and Board for Food Contact; XXXVI/2. Paper and Paperboard for Baking Purposes;	0	0
COPOLYMER OF PROPYLENE, TETRAFLUOROETHYLENE AND 3,3,3-TRIFLUOROPROPENE CURED WITH TRIBUTYLMETHYLAMMONIUM 4,4-[TRIFLUORO-1-(TRIFLUOROMETHYL)ETHYLIDENE]DIPHENOL SALT	'475654-94-5	0	0	0	0	0	06 USA FDA CEDI; not given	0	0	0	0	0	0	0	0	0	0	0	0	0	0	0	0	0	0	0	0	0	0	0	0	0	0	0	0	0	0	0	0	0	0	0	0	0	0	0	0	0	0
COPOLYMER OF TETRAFLUOROETHYLENE AND PROPYLENE	'27029-05-6	0	0	0	04 USA FDA FCN. Part of FCN 246. Fluorocarbon cured elastomer produced by copolymerizing tetrafluoroethylene (CAS Reg. No. 116-14-3) and propylene (CAS Reg. No. 115-07-01) and subsequent curing of the copolymer (CAS Reg. No. 27029-05-6) with triallylisocyanurate (CAS Reg. No. 1025-15-6) and 2,2'bis-(t- butylperoxy)diisopropylbenzene (CAS Reg. No. 25155-25-3).; In the fabrication of molded parts f…	0	0	0	0	0	0	0	0	0	0	0	0	0	0	0	0	0	0	0	0	0	0	0	0	0	0	0	0	0	0	0	0	0	0	0	0	0	0	0	0	0	0	0	0
COPOLYMERS OF 2-PERFLUOROALKYLETHYLACRYLATE, 2-N,N-DIETHYLAMINOETHYL METHACRYLATE, AND GLYCIDYL METHACRYALTE	'247047-61-6	0	0	0	0	0	06 USA FDA CEDI; not given	0	0	0	0	0	0	0	0	0	0	0	0	0	0	0	0	0	0	0	0	0	0	0	0	0	0	0	0	0	0	0	0	0	0	0	0	0	0	0	0	0	0
DODECAFLUORO-3H-4,8-DIOXANONANOATE	'958445-44-8	0	0	0	0	0	0	07 EU 10/2011 Plastics FCM	08 Swiss 2019 fc plastics	0	0	0	0	13 Mercosur 2019 additives for fc plastics gmc 39/19	0	0	0	17 Germany BfR fc coatings. LI. Temperature Resistant Polymer Coating Systems for Frying, Cooking and Baking Utensils	0	0	0	0	0	0	0	0	0	0	0	0	0	0	0	0	0	0	0	0	0	0	0	0	0	0	0	0	0	0	0
ETHANAMINIUM, N,N,N-TRIMETHYL-2-[(2-METHYL-1-OXO-2-PROPENYL)OXY]-, CHLORIDE, POLYMER WITH 2-ETHOXYETHYL 2-PROPENOATE, 2-[[(HEPTADECAFLUOROOCTYL)SULFONYL]METHYLAMINO]ETHYL-2-PROPENOATE AND OXIRANYLMETHYL 2-METHYL-2-PROPENOATE	'92265-81-1	01 CPDat: food contact (extr Nov 2018 and May 2019)	0	0	0	0	06 USA FDA CEDI; 176.17	0	0	0	0	0	0	0	0	15 Japan 2020 final positive list for "Additives and coatings" for fc plastics; unchanged from the draft list	0	0	0	0	0	0	0	0	0	0	0	0	0	0	0	0	0	0	0	0	0	0	0	0	0	0	0	0	0	0	0	0	48 CoE 2009 fc paper and board List 2 additives
ETHANESULFONIC ACID, 2-[1-[DIFLUORO[(1,2,2-TRIFLUOROETHENYL)OXY]METHYL]-1,2,2,2-TETRAFLUOROETHOXY]-1,1,2,2-TETRAFLUORO-, POLYMER WITH 1,1,2,2-TETRAFLUOROETHENE	'31175-20-9	01 CPDat: food contact (extr May 2019 only)	0	0	0	0	0	0	0	0	0	0	0	0	0	0	0	0	0	0	0	0	0	0	0	0	0	0	0	0	0	0	0	0	0	0	0	0	0	0	0	0	0	0	0	0	0	0	0
ETHENE, 1,1,2,2-TETRAFLUORO-, OXIDIZED, POLYMD., REDUCED	'69991-62-4	01 CPDat: food contact (extr Nov 2018 and May 2019)	02 FACET fcm 2018	0	04 USA FDA FCN. Part of FCN 398. Perfluoropolyether dicarboxylic acid (CAS Reg. No. 69991-62-4), ammonium salt.; As an oil and water repellent in the manufacture of food-contact paper and paperboard. To be used in the manufacture of paper and paperboard prior to sheet formation at a level not to exceed 1 percent by weight of the finished dry paper and paperboard. Paper containing the FCS is to be…	0	06 USA FDA CEDI; not given	0	0	0	0	0	0	0	0	0	0	0	0	0	0	0	0	0	0	0	26 Swiss 2019 fc inks List A	0	0	29 ESCO 2012 fc printing inks	30 EuPIA 2013 Inventory List printing inks for non-food contact surface of FCAs - Additives	0	0	0	0	0	0	0	0	0	0	0	0	0	0	0	46 Germany BfR fc paper. XXXVI. Paper and Board for Food Contact; ;	0	0
ETHENE, 1,1,2,2-TETRAFLUORO-, POLYMER WITH 1,1,2,2-TETRAFLUORO-2-((1,2,2-TRIFLUOROETHENYL)OXY)ETHANESULFONYL FLUORIDE (THE POLYMER IS HYDROLYZED AND MAY OPTIONALLY BE FURTHER NEUTRALIZED TO ITS AMMONIUM SALT.)	'111173-25-2	0	0	0	0	0	0	0	0	0	0	0	0	0	14 Japan 2020 final positive list for fc plastics: Base Polymers Plastics; Fluoropolyolefin; unchanged from the draft list	0	0	0	0	0	0	0	0	0	0	0	0	0	0	0	0	0	0	0	0	0	0	0	0	0	0	0	0	0	0	0	0	0	0
ETHENE, 1,1,2,2-TETRAFLUORO-, POLYMER WITH 1,1-DIFLUOROETHENE	'25684-76-8	0	0	0	0	0	0	0	0	0	0	0	0	0	14 Japan 2020 final positive list for fc plastics: Base Polymers Plastics; Fluoropolyolefin; unchanged from the draft list	0	0	0	0	0	0	0	0	0	0	0	0	0	0	0	0	0	0	0	0	0	0	0	0	0	0	0	0	0	0	0	0	0	0
ETHENE, 1,1,2,2-TETRAFLUORO-, POLYMER WITH 1,1-DIFLUOROETHENE AND 1,1,2-TRIFLUORO-2-(TRIFLUOROMETHOXY)ETHENE	'56357-87-0	01 CPDat: food contact (extr Nov 2018 and May 2019)	0	0	04 USA FDA FCN. Part of FCN 129. Ethene, tetrafluoro-, polymer with 1,1-difluoroethene and trifluoro(trifluoromethoxy)ethene (CAS Reg. No. 56357-87-0) modified with 1,3,5-triallyl isocyanurate (TAIC) and 3,3,4,4,5,5,6,6,7,7,8,8-dodecafluoro-1,9-diene, manufactured and characterized as further described in the notification.; As a gasket or seal for food processing equipment. The finished copolymer…	0	06 USA FDA CEDI; not given	0	0	0	0	0	0	0	0	0	0	0	0	0	0	0	0	0	0	0	0	0	0	0	0	0	0	0	0	0	0	0	0	0	0	0	0	0	0	0	0	0	0
ETHENE, 1,1,2,2-TETRAFLUORO-, POLYMER WITH 1,2,2-TRIFLUORO-2-(TRIFLUOROMETHOXY)ETHENE	'26425-79-6	01 CPDat: food contact (extr Nov 2018 and May 2019)	0	0	04 USA FDA FCN. Part of FCN 128. A copolymer of tetrafluoroethylene (TFE) and perfluoromethylvinyl ether (PFMVE) (CAS Reg. No. 26425-79-6) modified with 1,3,5-triallyl isocyanurate (TAIC) and 3,3,4,4,5,5,6,6,7,7,8,8-dodecafluoro-1,9-diene, manufactured and characterized as further described in the notification.; As a gasket or seal for food processing equipment. The finished copolymers are intend…	0	06 USA FDA CEDI; not given	0	0	0	0	0	0	0	14 Japan 2020 final positive list for fc plastics: Base Polymers Plastics; Fluoropolyolefin; unchanged from the draft list	0	0	0	0	0	0	0	0	0	0	0	0	0	0	0	0	0	0	0	0	0	0	0	0	0	0	0	0	0	0	0	0	0	0
ETHENE, 1-CHLORO-1,2,2-TRIFLUORO-, HOMOPOLYMER	'9002-83-9	01 CPDat: food contact (extr Nov 2018 and May 2019)	0	03 USA FDA FCS Indirect FA list; CFR 177.1380; 177.1380 Fluorocarbon resins	0	0	0	0	0	0	0	0	0	0	14 Japan 2020 final positive list for fc plastics: Base Polymers Plastics; Fluoropolyolefin; unchanged from the draft list	0	0	0	0	0	0	0	0	0	0	0	0	0	0	0	0	0	0	0	0	0	0	0	0	0	0	0	0	0	0	0	0	0	0
ETHENE, CHLOROTRIFLUORO-, POLYMER WITH TETRAFLUOROETHENE	'25038-89-5	0	0	0	0	0	0	0	0	0	0	0	0	0	14 Japan 2020 final positive list for fc plastics: Base Polymers Plastics; Fluoropolyolefin; unchanged from the draft list	0	0	0	0	0	0	0	0	0	0	0	0	0	0	0	0	0	0	0	0	0	0	0	0	0	0	0	0	0	0	0	0	0	0
ETHENE,POLYMER WITH 1,1,2,2-TETRAFLUOROETHENE	'25038-71-5	0	0	0	0	0	0	0	0	0	0	0	0	0	14 Japan 2020 final positive list for fc plastics: Base Polymers Plastics; Fluoropolyolefin; unchanged from the draft list	0	0	0	0	0	0	0	0	0	0	0	0	0	0	0	0	0	0	0	0	0	0	0	0	0	0	0	0	0	0	0	0	0	0
ETHOXYLATED (EO≥4) 2-(PERFLUOROHEXYL)ETHANOL	'52550-44-4	0	0	0	0	0	0	0	0	0	0	0	0	0	0	15 Japan 2020 final positive list for "Additives and coatings" for fc plastics; marked as new	0	0	0	0	0	0	0	0	0	0	0	0	0	0	0	0	0	0	0	0	0	0	0	0	0	0	0	0	0	0	0	0	0
ETHOXYLATED PERFLUOROETHER DIOL	'162492-15-1	0	0	0	04 USA FDA FCN. Part of FCN 195. Diphosphoric acid, polymers with ethoxylated reduced Me esters of reduced polymerized oxidized tetrafluoroethylene (CAS Reg. No. 200013-65-6). This substance is also known as: phosphate esters of ethoxylated perfluoroether, prepared by reaction of ethoxylated perfluoroether diol (CAS Reg. No. 162492-15-1) with phosphorous pentoxide (CAS Reg. No. 1314-56-3) or pyro…	0	0	0	0	0	0	0	0	0	0	0	0	0	0	0	0	0	0	0	0	0	0	0	0	0	0	0	0	0	0	0	0	0	0	0	0	0	0	0	0	0	0	0	0
ETHYLENE/TETRAFLUOROETHYLENE/3,3,4,4,4-PENTAFLUOROBUTENE COPOLYMER	'460314-45-8	0	0	0	0	0	0	0	0	0	0	0	0	0	14 Japan 2020 final positive list for fc plastics: Base Polymers Plastics; Fluoropolyolefin; marked as new	0	0	0	0	0	0	0	0	0	0	0	0	0	0	0	0	0	0	0	0	0	0	0	0	0	0	0	0	0	0	0	0	0	0
FLUORINATED POLYURETHANE ANIONIC RESIN	'328389-91-9	0	0	0	04 USA FDA FCN. Part of FCN 187. Fluorinated polyurethane anionic resin (CAS Reg. No. 328389-91-9) prepared by reacting perfluoropolyether diol (CAS Reg. No. 88645-29-8), isophorone diisocyanate (CAS Reg. No. 4098-71-9), 2,2-dimethylolpropionic acid (CAS Reg. No. 4767-03-7), and triethylamine (CAS Reg. No. 121-44-8).; As a water and oil repellent in the manufacture of paper and paperboard. The FC…	0	06 USA FDA CEDI; not given	0	0	0	0	0	0	0	0	0	0	0	0	0	0	0	0	0	0	0	0	0	0	0	0	0	0	0	0	0	0	0	0	0	0	0	0	0	0	0	0	0	0
FLUOROALIPHATIC POLYMERIC ESTERS (95-99%)	'11114-17-3	0	02 FACET fcm 2018	0	0	0	0	0	0	0	0	0	0	0	0	0	0	0	0	0	0	0	0	0	0	0	26 Swiss 2019 fc inks List B	0	0	0	0	0	0	0	0	0	0	0	0	0	0	0	0	0	0	0	0	0	0
GLYCINE, N-ETHYL-N-[(HEPTADECAFLUOROOCTYL)SULFONYL]-, POTASSIUM SALT	'2991-51-7	0	02 FACET fcm 2018	0	0	0	0	0	0	0	0	0	0	0	0	0	0	0	0	0	0	0	0	0	0	0	26 Swiss 2019 fc inks List B	0	0	0	30 EuPIA 2013 Inventory List printing inks for non-food contact surface of FCAs - Additives	0	0	0	0	0	0	0	0	0	0	0	0	0	0	0	0	0	0
GLYCINE, N-ETHYL-N-[(NONAFLUOROBUTYL)SULFONYL]-, POTASSIUM SALT	'67584-51-4	0	02 FACET fcm 2018	0	0	0	0	0	0	0	0	0	0	0	0	0	0	0	0	0	0	0	0	0	0	0	26 Swiss 2019 fc inks List B	0	0	0	30 EuPIA 2013 Inventory List printing inks for non-food contact surface of FCAs - Additives	0	0	0	0	0	0	0	0	0	0	0	0	0	0	0	0	0	0
GLYCINE, N-ETHYL-N-[(PENTADECAFLUOROHEPTYL)SULFONYL]-, POTASSIUM SALT	'67584-62-7	0	02 FACET fcm 2018	0	0	0	0	0	0	0	0	0	0	0	0	0	0	0	0	0	0	0	0	0	0	0	26 Swiss 2019 fc inks List B	0	0	0	30 EuPIA 2013 Inventory List printing inks for non-food contact surface of FCAs - Additives	0	0	0	0	0	0	0	0	0	0	0	0	0	0	0	0	0	0
GLYCINE, N-ETHYL-N-[(TRIDECAFLUOROHEXYL)SULFONYL]-, POTASSIUM SALT	'67584-53-6	0	02 FACET fcm 2018	0	0	0	0	0	0	0	0	0	0	0	0	0	0	0	0	0	0	0	0	0	0	0	26 Swiss 2019 fc inks List B	0	0	0	30 EuPIA 2013 Inventory List printing inks for non-food contact surface of FCAs - Additives	0	0	0	0	0	0	0	0	0	0	0	0	0	0	0	0	0	0
GLYCINE, N-ETHYL-N-[(UNDECAFLUOROPENTYL)SULFONYL]-, POTASSIUM SALT	'67584-52-5	0	02 FACET fcm 2018	0	0	0	0	0	0	0	0	0	0	0	0	0	0	0	0	0	0	0	0	0	0	0	26 Swiss 2019 fc inks List B	0	0	0	30 EuPIA 2013 Inventory List printing inks for non-food contact surface of FCAs - Additives	0	0	0	0	0	0	0	0	0	0	0	0	0	0	0	0	0	0
HEPTAFLUOROPROPYL TRIFLUOROVINYL ETHER	'1623-05-8	01 CPDat: food contact (extr Nov 2018 and May 2019)	02 FACET fcm 2018	03 USA FDA FCS Indirect FA list; CFR 177.1550; 177.1550 Perfluorocarbon resins	0	0	0	07 EU 10/2011 Plastics FCM	08 Swiss 2019 fc plastics	0	0	0	12 Mercosur plastics gmc 02/12 Part I	0	14 Japan 2020 final positive list for fc plastics; final positive list for minor monomers: Alcohol; unchanged from the draft list	0	0	0	0	19 Japan 2020 final positive list for fc coatings; final positive list for minor monomers: Alcohol; unchanged from the draft list	20 CoE 2009 fc coatings ListA monomers	0	0	23 EU Commission Synopsis document 2005 for fc plastics and coatings	0	0	0	0	0	0	30 EuPIA 2013 Inventory List printing inks for non-food contact surface of FCAs - Additives	0	0	0	0	0	0	0	0	0	0	0	42 Japan 2020 final positive list for fc silicones; final positive list for minor monomers: Alcohol; unchanged from the draft list	0	0	0	0	0	0
HEXAFLUOROPROPENE TETRAFLUOROETHYLENE POLYMER	'25067-11-2	01 CPDat: food contact (extr Nov 2018 and May 2019)	0	03 USA FDA FCS Indirect FA list; CFR 177.1550; 177.1550 Perfluorocarbon resins	0	0	0	0	0	0	0	0	0	0	14 Japan 2020 final positive list for fc plastics: Base Polymers Plastics; Fluoropolyolefin; unchanged from the draft list	15 Japan 2020 final positive list for "Additives and coatings" for fc plastics; marked as new	0	0	18 China 2017 fc coatings+paints	0	0	0	22 ESCO 2012 fc coatings	0	0	0	0	0	0	0	0	0	0	0	0	0	0	0	0	0	0	0	0	0	0	0	0	0	0
HEXAFLUOROPROPYLENE OXIDE	'428-59-1	0	0	0	0	0	0	0	0	0	0	0	0	0	0	0	0	0	0	0	0	0	0	0	0	0	0	0	0	0	0	0	0	0	0	0	0	0	0	0	0	0	0	0	0	0	46 Germany BfR fc paper. XXXVI. Paper and Board for Food Contact; ;	0	0
HEXANE, 1,6-DIISOCYANATO-, HOMOPOLYMER, 3,3,4,4,5,5,6,6,7,7,8,8,8-TRIDECAFLUORO-1-OCTANOL-BLOCKED	'357624-15-8	01 CPDat: food contact (extr Nov 2018 and May 2019)	0	0	04 <PHASED OUT> USA FDA FCN. FCN 940. Hexane, 1,6-diisocyanato-, homopolymer, 3,3,4,4,5,5,6,6,7,7,8,8,8-tridecafluoro-1-octanol-blocked (CAS Reg. No. 357624-15-8).; As an oil and grease resistant treatment for paper and paperboard employed either prior to the sheet forming operation or at the size press. The FCS may be used at a level not to exceed 0.18 percent by weight of dry paper and paperboa…	0	06 USA FDA CEDI; not given	0	0	0	0	0	0	0	0	0	0	0	0	0	0	0	0	0	0	0	0	0	0	0	0	0	0	0	0	0	0	0	0	0	0	0	0	0	0	0	46 Germany BfR fc paper. XXXVI. Paper and Board for Food Contact; ;	0	0
HEXANE, 1,6-DIISOCYANATO-, HOMOPOLYMER, Α-[1-[[[3-[[3 (DIMETHYLAMINO)PROPYL]AMINO]PROPYL]AMINO]CARBONYL]-1,2,2,2-TETRAFLUOROETHYL]-Ω-(1,1,2,2,3,3,3-HEPTAFLUOROPROPOXY)POLY[OXY[TRIFLUORO(TRIFLUOROMETHYL)-1,2-ETHANEDIYL]]-BLOCKED	'1279108-20-1	0	0	0	04 USA FDA FCN. FCN 1097. Hexane, 1,6-diisocyanato-, homopolymer, α-[1-[[[3-[[3 (dimethylamino)propyl]amino]propyl]amino]carbonyl]-1,2,2,2-tetrafluoroethyl]-ω-(1,1,2,2,3,3,3-heptafluoropropoxy)poly[oxy[trifluoro(trifluoromethyl)-1,2-ethanediyl]]-blocked (CAS Reg. No. 1279108-20-1).; As a grease resistant treatment for paper and paperboard employed either prior to or after the sheet forming operat…	0	0	0	0	0	0	0	0	0	0	0	0	0	0	0	0	0	0	0	0	0	0	0	0	0	0	0	0	0	0	0	0	0	0	0	0	0	0	0	0	0	0	0	0
MIXTURE OF PHENYLSULFONIUM HEXAFLUOROPHOPHATES <40%	'617711-03-2	0	02 FACET fcm 2018	0	0	0	0	0	0	0	0	0	0	0	0	0	0	0	0	0	0	0	0	0	0	0	26 Swiss 2019 fc inks List B	0	0	0	0	31 EuPIA 2013 photoinitiators for printing inks for non-food contact surface of FCAs - Photoinitiators - Group 2	32 EuPIA 2018 photoinitiators for fc printing inks and varnishes - Group 2 - Only to be used for packaging (such as some metal packaging) where transfer/migration of <10 ppb or other required limits can be achieved. These photoinitiators have not been fully evaluated	0	0	0	0	0	0	0	0	0	0	0	0	0	0	0	0
N-(2-HYDROXYETHYL)PERFLUOROOCTYL SULPHONAMIDE	'1691-99-2	0	02 FACET fcm 2018	0	0	0	0	0	0	0	0	0	0	0	0	0	0	0	0	0	0	0	0	0	0	0	26 Swiss 2019 fc inks List B	0	0	0	30 EuPIA 2013 Inventory List printing inks for non-food contact surface of FCAs - Additives	0	0	0	0	0	0	0	0	0	0	0	0	0	0	0	0	0	0
N-ETHYL-N-(2-HYDROXYETHYL)PERFLUOROOCTANESULPHONAMIDE PHOSPHATE, DIAMMONIUM SALT	'67969-69-1	0	0	0	0	0	0	0	0	0	0	0	0	0	0	0	0	0	0	0	0	0	0	0	0	0	0	0	0	0	0	0	0	0	0	0	0	0	0	0	0	0	0	0	0	0	0	0	48 CoE 2009 fc paper and board List 1 additives TempAppendix
N-ETHYLPERFLUOROOCTANE SULFONAMIDE	'4151-50-2	0	02 FACET fcm 2018	0	0	0	0	0	0	0	0	0	0	0	0	0	0	0	0	0	0	0	0	0	0	0	26 Swiss 2019 fc inks List B	0	0	0	30 EuPIA 2013 Inventory List printing inks for non-food contact surface of FCAs - Additives	0	0	0	0	0	0	0	0	0	0	0	0	0	0	0	0	0	0
N-METHYLPERFLUOROBUTANE SULFONAMIDOETHANOL	'34454-97-2	0	02 FACET fcm 2018	0	0	0	0	0	0	0	0	0	0	0	0	0	0	0	0	0	0	0	0	0	0	0	26 Swiss 2019 fc inks List B	0	0	0	30 EuPIA 2013 Inventory List printing inks for non-food contact surface of FCAs - Additives	0	0	0	0	0	0	0	0	0	0	0	0	0	0	0	0	0	0
OCTAFLUOROCYCLOBUTANE	'115-25-3	01 CPDat: food contact (extr Nov 2018 and May 2019)	0	0	0	0	0	0	0	0	0	0	0	0	0	0	0	0	0	0	0	0	0	0	0	0	0	0	0	0	0	0	0	0	0	0	0	0	0	0	0	0	0	0	0	0	0	0	0
P,P'-BIS(UNDECAFLUOROCYCLOHEXANEMETHANOL) PYROPHOSPHATE	'48240-25-1	01 CPDat: food contact (extr Nov 2018 and May 2019)	0	03 USA FDA FCS Indirect FA list; CFR 176.170; 176.170 Components of paper and paperboard in contact with aqueous and fatty foods. PART 176 -- INDIRECT FOOD ADDITIVES: PAPER AND PAPERBOARD COMPONENTS Subpart B--Substances for Use Only as Components of Paper and Paperboard	0	0	06 USA FDA CEDI; 176.17	0	0	0	0	0	0	0	0	0	0	0	0	0	0	0	0	0	0	0	0	0	0	0	0	0	0	0	0	0	0	0	0	0	0	0	0	0	0	0	0	0	0
PENTAFLUOROETHANE	'354-33-6	0	0	0	0	0	0	0	0	0	0	0	0	0	0	0	0	0	0	0	0	0	0	0	0	0	0	0	0	0	0	0	0	0	0	0	0	0	0	0	0	0	0	0	0	0	0	0	48 CoE 2009 fc paper and board List 2 additives
PENTANOIC ACID, 4,4-BIS[(.GAMMA.-.OMEGA.-PERFLUORO-C8-20-ALKYL)THIO] DERIVS., COMPDS. WITH DIETHANOLAMINE	'71608-61-2	01 CPDat: food contact (extr Nov 2018 and May 2019)	02 FACET fcm 2018	0	0	0	06 USA FDA CEDI; 176.170 Components of paper and paperboard in contact with aqueous and fatty foods. PART 176 -- INDIRECT FOOD ADDITIVES: PAPER AND PAPERBOARD COMPONENTS Subpart B--Substances for Use Only as Components of Paper and Paperboard	0	0	0	0	0	0	0	0	0	0	0	0	0	0	0	0	0	0	0	0	0	0	0	0	0	0	0	0	0	0	0	0	0	0	0	0	0	0	0	0	0	0
PERFLEXANE	'355-42-0	01 CPDat: food contact (extr Nov 2018 and May 2019)	0	03 USA FDA FCS Indirect FA list; CFR 173.342; 173.342 Chlorofluorocarbon 113 and perfluorohexane. A mixture of 99 percent chlorofluorocarbon 113 (1,1,2-trichloro-1,2,2-trifluoroethane) (CAS Reg. No. 76-13-1, also known as fluorocarbon 113, CFC 113 and FC 113) and 1 percent perfluorohexane (CAS Reg. No. 355-42-0) may be safely used in accordance with the following prescribed conditions: (a) The ad…	0	0	06 USA FDA CEDI; 173.342 PART 173 -- SECONDARY DIRECT FOOD ADDITIVES PERMITTED IN FOOD FOR HUMAN CONSUMPTION. Subpart D--Specific Usage Additives. Sec. 173.342 Chlorofluorocarbon 113 and perfluorohexane. A mixture of 99 percent chlorofluorocarbon 113 (1,1,2-trichloro-1,2,2-trifluoroethane) (CAS Reg. No. 76-13-1, also known as fluorocarbon 113, CFC 113 and FC 113) and 1 percent perfluorohexane (CA…	0	0	0	0	0	0	0	0	0	0	0	0	0	0	0	0	0	0	0	0	0	0	0	0	0	0	0	0	0	0	0	0	0	0	0	0	0	0	0	0	0	0
PERFLUORO (6,6-DIHYDRO-6-IODO-3-OXA-1-HEXENE)	'106108-22-9	0	0	0	04 USA FDA FCN. Part of FCN 17. A perfluorocarbon-cured elastomer (PCE) produced by terpolymerizing tetrafluoroethylene (CAS Reg. No. 116-14-3), perfluoro(2,5-dimethyl-3,6-dioxanone vinyl ether) (CAS Reg. No. 2599-84-0) and perfluoro (6,6-dihydro-6-iodo-3-oxa-1-hexene) (CAS Reg. No. 106108-22-9) and subsequent curing of the terpolymer (CAS Reg. No. 106108-23-0) by crosslinking with triallylcyanur…	0	0	0	0	0	0	0	0	0	0	0	0	0	0	0	0	0	0	0	0	0	0	0	0	0	0	0	0	0	0	0	0	0	0	0	0	0	0	0	0	0	0	0	0
PERFLUORO ACETIC ACID, Α-SUBSTITUTED WITH THE COPOLYMER OF PERFLUORO-1,2-PROPYLENE GLYCOL AND PERFLUORO-1,1-ETHYLENE GLYCOL, TERMINATED WITH CHLOROHEXAFLUOROPROPYLOXY GROUPS	'329238-24-6	0	0	0	0	0	0	07 EU 10/2011 Plastics FCM	08 Swiss 2019 fc plastics	0	0	0	0	13 Mercosur 2019 additives for fc plastics gmc 39/19	0	15 Japan 2020 final positive list for "Additives and coatings" for fc plastics; marked as new	0	0	0	0	0	0	0	0	0	0	0	0	0	0	0	0	0	0	0	0	0	0	0	0	0	0	0	0	0	0	0	0	0
PERFLUORO(2,5-DIMETHYL-3,6-DIOXANONE VINYL ETHER)	'2599-84-0	0	0	0	04 USA FDA FCN. Part of FCN 17. A perfluorocarbon-cured elastomer (PCE) produced by terpolymerizing tetrafluoroethylene (CAS Reg. No. 116-14-3), perfluoro(2,5-dimethyl-3,6-dioxanone vinyl ether) (CAS Reg. No. 2599-84-0) and perfluoro (6,6-dihydro-6-iodo-3-oxa-1-hexene) (CAS Reg. No. 106108-22-9) and subsequent curing of the terpolymer (CAS Reg. No. 106108-23-0) by crosslinking with triallylcyanur…	0	0	0	0	0	0	0	0	0	0	0	0	0	0	0	0	0	0	0	0	0	0	0	0	0	0	0	0	0	0	0	0	0	0	0	0	0	0	0	0	0	0	0	0
PERFLUORO(2-METHYL-3-OXAHEXANOIC) ACID	'13252-13-6	0	0	0	0	0	0	07 EU 10/2011 Plastics FCM	08 Swiss 2019 fc plastics	0	0	0	0	13 Mercosur 2019 additives for fc plastics gmc 39/19	0	0	0	0	0	0	0	0	0	0	0	0	0	0	0	0	0	0	0	0	0	0	0	0	0	0	0	0	0	0	0	0	0	0	0
PERFLUORO(8-CYANO -5-METHYL -3,6-DIOXA -1-OCTENE)	'69804-19-9	0	0	0	04 USA FDA FCN. Part of FCN 101. Perfluorocarbon cured elastomers produced by polymerizing perfluoro(methyl vinyl ether) (CAS Reg. No. 1187-93-5) with tetrafluoroethylene (CAS Reg. No. 116-14-3) and perfluoro(8-cyano -5-methyl -3,6-dioxa -1-octene) (CAS Reg. No. 69804-19-9), followed by curing with trimethylallyl isocyanurate (CAS Reg. No. 6291-95-8) and/or triallyl isocyanurate (CAS Reg. No. 102…	0	0	0	0	0	0	0	0	0	0	0	0	0	0	0	0	0	0	0	0	0	0	0	0	0	0	0	0	0	0	0	0	0	0	0	0	0	0	0	0	0	0	0	0
PERFLUOROBUTANE SULFONATE	'375-73-5	0	02 FACET fcm 2018	0	0	0	0	0	0	0	0	0	0	0	0	0	0	0	0	0	0	0	0	0	0	0	26 Swiss 2019 fc inks List B	0	0	0	30 EuPIA 2013 Inventory List printing inks for non-food contact surface of FCAs - Additives	0	0	0	0	0	0	0	0	39 Swiss 2019 fc silicones List B	0	0	0	0	44 CoE 2004 fc silicones List 2 Additives	0	0	0	0
PERFLUOROCARBON-CURED ELASTOMER (PCE), TERPOLYMER PRODUCED AS DESCRIBED	'106108-23-0	0	0	0	04 USA FDA FCN. Part of FCN 17. A perfluorocarbon-cured elastomer (PCE) produced by terpolymerizing tetrafluoroethylene (CAS Reg. No. 116-14-3), perfluoro(2,5-dimethyl-3,6-dioxanone vinyl ether) (CAS Reg. No. 2599-84-0) and perfluoro (6,6-dihydro-6-iodo-3-oxa-1-hexene) (CAS Reg. No. 106108-22-9) and subsequent curing of the terpolymer (CAS Reg. No. 106108-23-0) by crosslinking with triallylcyanur…	0	06 USA FDA CEDI; not given	0	0	0	0	0	0	0	0	0	0	0	0	0	0	0	0	0	0	0	0	0	0	0	0	0	0	0	0	0	0	0	0	0	0	0	0	0	0	0	0	0	0
PERFLUOROETHYL VINYL ETHER	'10493-43-3	0	0	0	04 USA FDA FCN. Part of FCN 947. Copolymer of hexafluoropropylene (CAS Reg. No. 116-15-4), tetrafluoroethene (CAS Reg. No. 116-14-3), and perfluoroethyl vinyl ether (CAS Reg. No. 10493-43-3).; For use in repeat-use food-contact articles. In contact with all food types under Conditions of Use A through H, and J, as described in Tables 1 and 2.	0	0	0	0	0	0	0	0	0	14 Japan 2020 final positive list for fc plastics; final positive list for minor monomers: Alcohol; marked as new	0	0	0	0	19 Japan 2020 final positive list for fc coatings; final positive list for minor monomers: Alcohol; marked as new	0	0	0	0	0	0	0	0	0	0	0	0	0	0	0	0	0	0	0	0	0	0	42 Japan 2020 final positive list for fc silicones; final positive list for minor monomers: Alcohol; marked as new	0	0	0	0	0	0
PERFLUOROMETHYL VINYL ETHER	'3823-94-7	0	0	0	0	0	0	0	0	0	0	0	0	0	0	0	0	0	0	0	0	0	0	23 EU Commission Synopsis document 2005 for fc plastics and coatings	0	0	0	0	0	0	0	0	0	0	0	0	0	0	0	0	0	0	0	0	0	0	0	0	0
PERFLUOROOCTANOIC ACID	'335-67-1	0	0	0	0	0	06 USA FDA CEDI; not given	0	0	0	0	0	0	0	0	0	0	0	0	0	0	0	0	0	0	0	0	0	0	0	0	0	0	0	0	0	0	0	0	0	0	0	0	0	0	0	0	0	0
PERFLUOROPOLYETHER DIOL	'88645-29-8	0	0	0	04 USA FDA FCN. Part of FCN 187. Fluorinated polyurethane anionic resin (CAS Reg. No. 328389-91-9) prepared by reacting perfluoropolyether diol (CAS Reg. No. 88645-29-8), isophorone diisocyanate (CAS Reg. No. 4098-71-9), 2,2-dimethylolpropionic acid (CAS Reg. No. 4767-03-7), and triethylamine (CAS Reg. No. 121-44-8).; As a water and oil repellent in the manufacture of paper and paperboard. The FC…	0	0	0	0	0	0	0	0	0	0	0	0	0	0	0	0	0	0	0	0	0	0	0	0	0	0	0	0	0	0	0	0	0	0	0	0	0	0	0	0	0	0	0	0
PERFLUOROPROPYL VINYL ETHER	'6996-01-6	0	0	0	0	0	0	0	0	0	0	0	0	0	0	0	0	0	0	0	0	0	0	23 EU Commission Synopsis document 2005 for fc plastics and coatings	0	0	0	0	0	0	0	0	0	0	0	0	0	0	0	0	0	0	0	0	0	0	0	0	0
PERFLUORO[(2-ETHYLOXY-ETHOXY)ACETIC ACID], AMMONIUM SALT	'908020-52-0	0	0	0	0	0	0	07 EU 10/2011 Plastics FCM	08 Swiss 2019 fc plastics	0	0	0	0	13 Mercosur 2019 additives for fc plastics gmc 39/19	0	0	0	0	0	0	0	0	0	0	0	0	0	0	0	0	0	0	0	0	0	0	0	0	0	0	0	0	0	0	0	0	0	0	0
PERFLUORO[2-(POLY(N-PROPOXY))PROPANOIC ACID]	'51798-33-5	0	0	0	0	0	0	07 EU 10/2011 Plastics FCM	08 Swiss 2019 fc plastics	0	0	0	0	13 Mercosur 2019 additives for fc plastics gmc 39/19	0	0	0	0	0	0	0	0	0	0	0	0	0	0	0	0	0	0	0	0	0	0	0	0	0	0	0	0	0	0	0	0	0	0	0
PHENOL, 4,4'-(2,2,2-TRIFLUORO-1-(TRIFLUOROMETHYL)ETHYLIDENE)BIS-	'75768-65-9	0	0	0	04 USA FDA FCN. Part of FCN 598. A copolymer of propylene (CAS Reg. No. 115-07-1), tetrafluoroethylene (CAS Reg. No. 116-14-3), and 3,3,3-trifluoropropene (CAS Reg. No. 677-21-4) cured with a salt of a quarternary ammonium compound and phenol, 4,4'-(2,2,2-trifluoro-1-(trifluoromethyl)ethylidene)bis-.; For repeat use in the fabrication of molded parts such as o-rings and gaskets for food. The base…	05 USA FDA TOR. 1997-011. Part of 1997-011. Bisphenol AF at a use level of 2% by weight and benzyltriphenyl phosphonium bisphenol AF salt at a use level of 1.9% by weight as vulcanization agents in the manufacture of vinyl fluoride-hexa - fluoropropylene and vinyl fluoride-hexa - fluoropropylene - tetrafluoroethylene copolymers regulated in 21 CFR 177.2600 destined for use in the manufacture of r…	0	0	0	0	0	0	0	0	0	0	0	0	0	0	0	0	0	0	0	0	0	0	0	0	0	0	0	0	0	0	0	0	0	0	0	0	0	0	0	0	0	0	0
PHENOL, 4,4'-[2,2,2-TRIFLUORO-1-(TRIFLUOROMETHYL)ETHYLIDENE]BIS-, DIPOTASSIUM SALT	'25088-69-1	01 CPDat: food contact (extr Nov 2018 and May 2019)	0	03 USA FDA FCS Indirect FA list; CFR 177.2400; 177.2400 Perfluorocarbon cured elastomers	0	0	0	0	0	0	0	0	0	0	0	0	0	0	0	0	0	0	0	0	0	0	0	0	0	0	0	0	0	0	0	0	0	0	0	0	0	0	0	0	0	0	0	0	0
PHOSPHORIC ACID ESTER OF ETHOXYLATED PERFLUOROPOLYETHERDIOL	'200013-65-6	0	02 FACET fcm 2018	0	04 USA FDA FCN. Part of FCN 195. Diphosphoric acid, polymers with ethoxylated reduced Me esters of reduced polymerized oxidized tetrafluoroethylene (CAS Reg. No. 200013-65-6). This substance is also known as: phosphate esters of ethoxylated perfluoroether, prepared by reaction of ethoxylated perfluoroether diol (CAS Reg. No. 162492-15-1) with phosphorous pentoxide (CAS Reg. No. 1314-56-3) or pyro…	0	06 USA FDA CEDI; not given	0	0	0	0	0	0	0	0	0	0	0	0	0	0	0	0	0	0	0	26 Swiss 2019 fc inks List A	0	0	29 ESCO 2012 fc printing inks	30 EuPIA 2013 Inventory List printing inks for non-food contact surface of FCAs - Additives	0	0	0	0	0	0	0	0	0	0	0	0	0	0	0	46 Germany BfR fc paper. XXXVI. Paper and Board for Food Contact; XXXVI/2. Paper and Paperboard for Baking Purposes;	47 China 2017 fc paper and board	0
POLY(CHLOROTRIFLUOROETHYLENE-CO-ETHYLENE)	'25101-45-5	01 CPDat: food contact (extr May 2019 only)	0	03 USA FDA FCS Indirect FA list; CFR 177.1380; 177.1380 Fluorocarbon resins	0	0	06 USA FDA CEDI; 177.138	0	0	0	0	0	0	0	14 Japan 2020 final positive list for fc plastics: Base Polymers Plastics; Fluoropolyolefin; unchanged from the draft list	0	0	0	0	0	0	0	0	0	0	0	0	0	0	0	0	0	0	0	0	0	0	0	0	0	0	0	0	0	0	0	0	0	0
POLY(DIFLUORMETHYLENE),A-(2-((2-CARBOXYETHYL)THIO)ETHYL)W-FLUORO-LI-SALT	'65530-69-0	0	02 FACET fcm 2018	0	0	0	0	0	0	0	0	0	0	0	0	0	0	0	0	0	0	0	0	0	0	0	26 Swiss 2019 fc inks List B	0	0	0	30 EuPIA 2013 Inventory List printing inks for non-food contact surface of FCAs - Additives	0	0	0	0	0	0	0	0	0	0	0	0	0	0	0	0	0	0
POLY(OXY-1,2-ETHANEDIYL), .ALPHA.-HYDRO-.OMEGA.-HYDROXY-, ETHER WITH .ALPHA.-FLUORO-.OMEGA.-(2-HYDROXYETHYL)POLY(DIFLUOROMETHYLENE)(1:1)	'65545-80-4	0	02 FACET fcm 2018	0	0	0	0	0	0	0	0	0	0	0	0	0	0	0	0	0	0	0	0	0	0	0	26 Swiss 2019 fc inks List B	0	0	0	30 EuPIA 2013 Inventory List printing inks for non-food contact surface of FCAs - Additives	0	0	0	0	0	0	0	0	0	0	0	0	0	0	0	0	0	0
POLY2-(N,N-DIETHYLAMINO)ETHYL METHACRYLATE-CO-(3,6-DIOXAOCTAN-1,8-DIYL DIMETHACRYLATE)-CO-(2-HYDROXYETHYL METHACRYLATE)-CO-(3,3,4,4,5,5,6,6,7,7,8,8,8-TRIDECAFLUOROOCTAN-1-YL METHACRYLATE)	'863408-19-9	01 CPDat: food contact (extr Nov 2018 and May 2019)	0	0	0	0	06 USA FDA CEDI; not given	0	0	0	0	0	0	0	0	0	0	0	0	0	0	0	0	0	0	0	0	0	0	0	0	0	0	0	0	0	0	0	0	0	0	0	0	0	0	0	0	0	0
POLYMER MAINLY COMPOSED OF ETHYLENEGLYCOL (OXIRANE) / DIMETHYL SILOXANE / HYDROGEN METHYL SILOXANE / PERFLUOROALCOHOL (C8-14)	'162567-79-5	0	0	0	0	0	0	0	0	0	0	0	0	0	0	15 Japan 2020 final positive list for "Additives and coatings" for fc plastics; marked as new	0	0	0	0	0	0	0	0	0	0	0	0	0	0	0	0	0	0	0	0	0	0	0	0	0	0	0	0	0	0	0	0	0
POLYMER MAINLY COMPOSED OF FLUOROTEROMER ALCOHOL / METHACRYLIC ACID / LAURYL METHACRYLATE	'65605-58-5	0	0	0	0	0	0	0	0	0	0	0	0	0	0	15 Japan 2020 final positive list for "Additives and coatings" for fc plastics; marked as new	0	0	0	0	0	0	0	0	0	0	0	0	0	0	0	0	0	0	0	0	0	0	0	0	0	0	0	0	0	0	0	0	0
POLYTETRAFLUOROETHYLENE	'9002-84-0	01 CPDat: food contact (extr Nov 2018 and May 2019)	02 FACET fcm 2018	03 USA FDA FCS Indirect FA list; CFR 175.105; 175.300; 177.1550; 177.1556; 175.105 Adhesives; 175.300 Resinous and polymeric coatings. 177.1550 Perfluorocarbon resins. 177.1556 Polyaryletherketone resins.	0	05 USA FDA TOR. 2005-005. For repeated use applications in contact with all food types under all conditions of use.; FILE 2005-005	0	0	0	0	0	11 China fc plastics	0	0	14 Japan 2020 final positive list for fc plastics: Base Polymers Plastics; Fluoropolyolefin; unchanged from the draft list	15 Japan 2020 final positive list for "Additives and coatings" for fc plastics; marked as new	0	17 Germany BfR fc coatings. LI. Temperature Resistant Polymer Coating Systems for Frying, Cooking and Baking Utensils; LII. Fillers - Indicated as relevant for coatings	0	0	20 CoE 2009 fc coatings ListD temporary additives	0	22 ESCO 2012 fc coatings	23 EU Commission Synopsis document 2005 for fc plastics and coatings	0	0	26 Swiss 2019 fc inks List A	0	0	29 ESCO 2012 fc printing inks	30 EuPIA 2013 Inventory List printing inks for non-food contact surface of FCAs - Additives	0	0	0	0	35 Germany BfR fc rubber. LII. Fillers - indicated as relevant for rubber;	0	37 CoE 2004 fc rubber Index List of Additives polymerization aids Vulcanizing agents	0	39 Swiss 2019 fc silicones List A	40 Germany BfR fc silicones. LII. Fillers - indicated as relevant for silicones	0	0	43 ESCO 2004 fc silicones	44 CoE 2004 fc silicones List 2 Additives	45 Germany BfR fc regenerated cellulose. LII. Fillers; .	0	0	0
POLYVINYL FLUORIDE	'24981-14-4	01 CPDat: food contact (extr May 2019 only)	0	03 USA FDA FCS Indirect FA list; CFR 175.270; 175.270 Poly(vinyl fluoride) resins	0	0	06 USA FDA CEDI; 175.270 PART 175 -- INDIRECT FOOD ADDITIVES: ADHESIVES AND COMPONENTS OF COATINGS. Subpart C--Substances for Use as Components of Coatings. Sec. 175.270 Poly(vinyl fluoride) resins. Poly(vinyl fluoride) resins identified in this section may be safely used as components of food-contact coatings for containers having a capacity of not less than 5 gallons, subject to the provisions …	0	0	0	0	0	0	0	14 Japan 2020 final positive list for fc plastics: Base Polymers Plastics; Fluoropolyolefin; unchanged from the draft list	0	0	0	0	0	0	0	0	0	0	0	0	0	0	0	0	0	0	0	0	0	0	0	0	0	0	0	0	0	0	0	0	0	0
PROPANE, 1,1,1,2,2,3,3-HEPTAFLUORO-3-[(1,2,2-TRIFLUOROETHENYL)OXY]-, POLYMER WITH 1,1,2,2-TETRAFLUOROETHENE AND 1,1,2-TRIFLUORO-2-(TRIFLUOROMETHOXY)ETHANE	'165178-32-5	0	0	0	0	0	0	0	0	0	0	0	0	0	14 Japan 2020 final positive list for fc plastics: Base Polymers Plastics; Fluoropolyolefin; unchanged from the draft list	0	0	0	0	0	0	0	0	0	0	0	0	0	0	0	0	0	0	0	0	0	0	0	0	0	0	0	0	0	0	0	0	0	0
PROPANE, 1,1,1,2,2,3,3-HEPTAFLUORO-3-[(TRIFLUOROETHENYL)OXY]-, POLYMER WITH TETRAFLUOROETHENE	'26655-00-5	01 CPDat: food contact (extr Nov 2018 and May 2019)	02 FACET fcm 2018	03 USA FDA FCS Indirect FA list; CFR 177.1550; 177.1550 Perfluorocarbon resins	0	0	0	0	0	0	0	0	0	0	14 Japan 2020 final positive list for fc plastics: Base Polymers Plastics; Fluoropolyolefin; unchanged from the draft list	0	0	0	0	0	0	0	0	0	0	0	26 Swiss 2019 fc inks List B	0	0	0	30 EuPIA 2013 Inventory List printing inks for non-food contact surface of FCAs - Additives	0	0	0	0	0	0	0	0	0	0	0	0	0	0	0	0	0	0
PROPENOIC ACID, 2-[ETHYL[(TRIDECAFLUOROHEXYL)SULFONYL]AMINO]ETHYLESTER	'1893-52-3	0	02 FACET fcm 2018	0	0	0	0	0	0	0	0	0	0	0	0	0	0	0	0	0	0	0	0	0	0	0	26 Swiss 2019 fc inks List B	0	0	0	30 EuPIA 2013 Inventory List printing inks for non-food contact surface of FCAs - Additives	0	0	0	0	0	0	0	0	0	0	0	0	0	0	0	0	0	0
SILOXANES AND SILICONES, DI-ME, ME 3,3,4,4,5,5,6,6,7,7,8,8,8-TRIDECAFLUOROOCTYL	'115340-95-9	0	0	0	0	0	0	0	0	0	0	0	0	0	0	15 Japan 2020 final positive list for "Additives and coatings" for fc plastics; marked as new	0	0	0	0	0	0	0	0	0	0	0	0	0	0	0	0	0	0	0	0	0	0	0	0	0	0	0	0	0	0	0	0	0
SILOXANES AND SILICONES,(3,3,4,4,5,5,6,6,7,7,8,8,9,9,10,10,10-HEPTADECAFLUORODECYL)OXY ME,HYDROXY ME, ME OCTYL, ETHERS WITH POLYETHYLENE GLYCOL MONO-ME ETHER	'143372-54-7	0	02 FACET fcm 2018	0	0	0	0	0	0	0	0	0	0	0	0	0	0	0	0	0	0	0	0	0	0	0	26 Swiss 2019 fc inks List B	0	0	0	30 EuPIA 2013 Inventory List printing inks for non-food contact surface of FCAs - Additives	0	0	0	0	0	0	0	0	0	0	0	0	0	0	0	0	0	0
TERPOLYMER OF TETRAFLUOROETHYLENE, PERFLUOROMETHYL VINYL ETHER, AND PERFLUORO-6,6-DIHYDRO-6-IODO-3-OXA-1-HEXANE	'193018-53-0	0	0	0	04 USA FDA FCN. Part of FCN 245. A perfluorocarbon cured elastomer (PCE) produced by terpolymerizing tetrafluoroethylene, (CAS Reg. No. 116-14-3), perfluoromethyl vinyl ether (CAS Reg. No. 1187-93-5), and perfluoro-6,6-dihydro-6-iodo-3-oxa-1-hexane (CAS Reg. No. 106108-22-9), and subsequent curing of the terpolymer (CAS Reg. No. 193018-53-0) with triallylisocyanurate (CAS Reg. No. 1025-15-6) and …	0	0	0	0	0	0	0	0	0	0	0	0	0	0	0	0	0	0	0	0	0	0	0	0	0	0	0	0	0	0	0	0	0	0	0	0	0	0	0	0	0	0	0	0
TETRAETHYLAMMONIUM PERFLUOROCTANESULFONATE	'56773-42-3	0	02 FACET fcm 2018	0	0	0	0	0	0	0	0	0	0	0	0	0	0	0	0	0	0	0	0	0	0	0	26 Swiss 2019 fc inks List B	0	0	0	30 EuPIA 2013 Inventory List printing inks for non-food contact surface of FCAs - Additives	0	0	0	0	0	0	0	0	0	0	0	0	0	0	0	0	0	0
TETRAFLUOROETHENE POLYMER WITH TRIFLUORO(PENTAFLURORETHOXY)ETHENE	'31784-04-0	01 CPDat: food contact (extr Nov 2018 and May 2019)	0	0	04 USA FDA FCN. FCN 948. Ethene, 1,1,2,2-tetrafluoro-, polymer with 1,1,2-trifluoro-2-(1,1,2,2,2-pentafluoroethoxy)ethene (CAS Reg. No. 31784-04-0).; For use as a component of repeat-use, food-contact articles. For use in contact with all food types (I-IX) under Conditions of Use A through H, and J, as described in Tables 1 and 2.	0	0	0	0	0	0	0	0	0	14 Japan 2020 final positive list for fc plastics: Base Polymers Plastics; Fluoropolyolefin; unchanged from the draft list	0	0	0	0	0	0	0	0	0	0	0	0	0	0	0	0	0	0	0	0	0	0	0	0	0	0	0	0	0	0	0	0	0	0
TETRAFLUOROETHYLENE	'116-14-3	01 CPDat: food contact (extr Nov 2018 and May 2019)	02 FACET fcm 2018	03 USA FDA FCS Indirect FA list; CFR 177.1380; 177.1550; 177.2400; 177.2600; 177.1380 Fluorocarbon resins. 177.1550 Perfluorocarbon resins. 177.2400 Perfluorocarbon cured elastomers. 177.2600 Rubber articles intended for repeated use.	04 USA FDA FCN. Part of FCN 101. Perfluorocarbon cured elastomers produced by polymerizing perfluoro(methyl vinyl ether) (CAS Reg. No. 1187-93-5) with tetrafluoroethylene (CAS Reg. No. 116-14-3) and perfluoro(8-cyano -5-methyl -3,6-dioxa -1-octene) (CAS Reg. No. 69804-19-9), followed by curing with trimethylallyl isocyanurate (CAS Reg. No. 6291-95-8) and/or triallyl isocyanurate (CAS Reg. No. 102…	0	0	07 EU 10/2011 Plastics FCM	08 Swiss 2019 fc plastics	0	0	0	12 Mercosur plastics gmc 02/12 Part I	0	14 Japan 2020 final positive list for fc plastics; final positive list for minor monomers: Hydrocarbon; unchanged from the draft list	0	16 Greece 1987 fc coatings Table1 Monomers and starting substances	17 Germany BfR fc coatings. LI. Temperature Resistant Polymer Coating Systems for Frying, Cooking and Baking Utensils	0	19 Japan 2020 final positive list for fc coatings; final positive list for minor monomers: Hydrocarbon; unchanged from the draft list	20 CoE 2009 fc coatings ListA monomers	0	0	23 EU Commission Synopsis document 2005 for fc plastics and coatings	0	0	26 Swiss 2019 fc inks List A	0	0	29 ESCO 2012 fc printing inks	30 EuPIA 2013 Inventory List printing inks for non-food contact surface of FCAs - Additives	0	0	0	0	0	36 France draft 2019 fc rubber AnnexI TableA authoriz monom ss	37 CoE 2004 fc rubber Index List of Monomers Starting agents	38 ESCO 2012 fc rubber	0	0	0	42 Japan 2020 final positive list for fc silicones; final positive list for minor monomers: Hydrocarbon; unchanged from the draft list	0	0	0	0	0	48 CoE 2009 fc paper and board List 1 monomers (as Appendix A)
UNDECAFLUOROCYCLOHEXANEMETHANOL DIHYDROGEN PHOSPHATE	'32582-74-4	01 CPDat: food contact (extr Nov 2018 and May 2019)	0	03 USA FDA FCS Indirect FA list; CFR 176.170; 176.170 Components of paper and paperboard in contact with aqueous and fatty foods. PART 176 -- INDIRECT FOOD ADDITIVES: PAPER AND PAPERBOARD COMPONENTS Subpart B--Substances for Use Only as Components of Paper and Paperboard	0	0	06 USA FDA CEDI; 176.17	0	0	0	0	0	0	0	0	0	0	0	0	0	0	0	0	0	0	0	0	0	0	0	0	0	0	0	0	0	0	0	0	0	0	0	0	0	0	0	0	0	0
UNDECAFLUOROCYCLOHEXANEMETHANOL HYDROGEN PHOSPHATE	'32582-75-5	01 CPDat: food contact (extr Nov 2018 and May 2019)	0	03 USA FDA FCS Indirect FA list; CFR 176.170; 176.170 Components of paper and paperboard in contact with aqueous and fatty foods. PART 176 -- INDIRECT FOOD ADDITIVES: PAPER AND PAPERBOARD COMPONENTS Subpart B--Substances for Use Only as Components of Paper and Paperboard	0	0	06 USA FDA CEDI; 176.17	0	0	0	0	0	0	0	0	0	0	0	0	0	0	0	0	0	0	0	0	0	0	0	0	0	0	0	0	0	0	0	0	0	0	0	0	0	0	0	0	0	0
[truncated: 19 more columns]
